# Supplementary material for: Uncovering N4-Acetylcytidine-Related mRNA Modification Pattern and Landscape of Stemness and Immunity in Hepatocellular Carcinoma
Source: Front Cell Dev Biol. 2022 Apr 14;10:861000. doi: 10.3389/fcell.2022.861000 (PMC9046676; doi:10.3389/fcell.2022.861000)
Supplement: Supplementary file 2 [file Table1.XLSX]

## Sheet: Supplementary Table 1
Supplementary Table 1. Clinical summaries of datasets included in this study
Dataset	Cases	Gender	Age	T	N	M	Stage	Platform
LIHC	368 tumors/50 normals	F:119; M:249	>60:195; <=60:173	1-2:274; 3-4:92; NA:2	0:250; >0:117; NA:1	0:265; >0:103	1-2:231; 3-4: 132; NA:5	Illumina
GSE14520	242 tumors	F:31; M:211	>60:196; <=60:46	NA	NA	NA	1-2:174; 3-4: 51; NA:17	GPL571/GPL3921
LIRI	232 tumors	F:61; M:171	>60:182; <=60:50	NA	NA	NA	1-2:142; 3-4: 90	Illumina
PAAD	177 tumors	F:80; M:97	>60:119; <=60:58	1-2:31; 3-4:145; NA:1	0:50; >0:126; NA:1	0:79; >0:98	1-2:166; 3-4:8; NA:3	Illumina
LUAD	513 tumors	F:276; M:237	>60:340; <=60:163; NA:10	1-2:446; 3-4:67	0:335; >0:177; NA:1	0:342; >0:166; NA:5	1-2:400; 3-4:105; NA:8	Illumina
Anti-PD1	181 tumors	F:44; M:137	>60:98; <=60:82; NA:1	NA	NA	NA	NA	Illumina
Anti-mTOR	130 tumors	F:38; M:92	>60:78; <=60:51;NA:1	NA	NA	NA	NA	Illumina

## Sheet: Supplementary Table 2
Supplementary Table 2. ac4C modification peaks presented by gene symbol
OTUD7B
PPIL2
C16orf58
RPS6KA4
CCNK
MVP
CRTC2
CBS
PYGO2
BIN1
RNF25
RAP1GAP2
FAM3A
DACT2
LHPP
SYNPO
GPC1
SLC25A10
KAZALD1
ACSF3
COQ9
PLCG1
CACNB3
SLC6A8
CORO1B
PCNXL3
POLR3E
DHODH
CES2
GAA
NR4A1
NMRAL1
WBP11
MINK1
EEF2
SBNO2
NFIC
RANGAP1
GRN
ANXA6
ZNF512B
PRKAR1B
CBLL1
ALKBH7
KIF22
VAT1
MAP3K11
STAU1
STAT6
HDAC7
MB
KIFC2
PPP1R13L
RGL2
HOXC11
SIX5
MLLT6
GTF3C1
SPG7
IFI27L1
EEFSEC
MAFG
PCED1A
CXXC1
ATN1
PAQR4
ACTR1B
PPP1R9B
MAN1B1
CCDC97
FKBP10
RBM10
BOK
FSCN1
CRTC3
CCND3
UNKL
LTBP3
WSB2
NDUFV1
JAG2
ATP13A1
TRIM26
SF3A2
MBD3
PDLIM2
SLC35E2B
ZFAND3
SLC44A2
ST14
TRIM65
CHST13
BAP1
YTHDF1
STUB1
MEF2D
CLPTM1
DUS3L
SH2B1
GPR153
TFE3
PEX16
AKAP12
ATXN7L3
C19orf24
TBC1D25
ARHGAP17
SSBP4
SLC16A3
DHRS3
NCOR2
ERF
PPP6R1
ADA
VAV2
KLC2
C19orf24
ZMYND19
FAM46A
RAB35
FGFR2
CBX2
ZC3H7B
SAC3D1
TRIM8
GSK3A
LAMB1
UBXN6
ID1
STK19
PKN1
ITPRIPL2
EVA1C
R3HDM2
ZNF385A
ABCA7
NCLN
OSBPL5
KIFC1
HCFC1
DHX34
C21orf59
TRIM11
UBA1
WASF2
BCL3
H1F0
POLR2A
TELO2
HDAC6
IRF2BP1
ARFGAP1
RHBDD3
RAVER1
PRRC2A
PCGF6
SNN
ATG9A
TMEM55B
PLCB3
MAN2C1
ZFP36L1
PMM1
SPIRE2
MEX3D
NELFA
PNPLA2
ARHGDIA
SF1
PBXIP1
TNFRSF1A
BCL9L
ENKD1
NACC1
IGSF8
KCNQ1
ATXN2L
C16orf13
URGCP
AGPAT1
TCIRG1
PPRC1
GATA2
CSNK1G2
SMAD2
MAP7D1
SF3B4
FURIN
ARNT
PAK4
BCAR1
B3GAT3
AKT2
C12orf10
CHPF
SHARPIN
DGCR6
MIDN
NDOR1
RNF26
PKMYT1
UBXN11
SSH3
LTBP4
SDHA
AHNAK
NISCH
CHD3
CTBP1
LAMB2
VCL
TAOK2
LIMK1
NCKAP5L
HECTD3
SPSB3
ZNF692
IRF2BP2
HSD17B8
IMP4
WIPF1
WBP2
DNAJC4
OTUB1
DVL2
ITM2C
HPDL
HEMK1
TNFAIP1
TONSL
RAB35
MOV10
SMARCC2
GALNT2
KLF13
TAB1
RILP
TCF3
AXIN1
PLEKHG3
ICAM5
C7orf50
CKB
BHLHE40
FAM203A
NADK
FHL3
JOSD2
B4GALNT4
GNG11
FBN2
CC2D1A
SMARCA2
FOXL2
TGFB1
DNAJB12
MARK4
ANKRD9
ANKHD1-EIF4EBP3
CRELD2
SLC35A2
CPSF6
VASN
AGRN
C1QTNF6
INPPL1
GNAI2
CDH24
PODXL
CHERP
RBCK1
GTF2H4
MAP2K5
CASP14
SAMD11
PYCR2
PKP3
MYL6B
P4HA3
BRD2
FLNB
C10orf2
LONP1
SORBS3
RHOD
KRI1
CRIP1
PLEC
SH3PXD2A
FAM73B
FBXW5
DGCR6L
TP53I13
RPS6KB2
C7orf49
EFNA3
RAB7L1
UBE2J2
SRRM2
SOCS3
BMP1
MVB12A
CCDC22
PUM1
RELA
PITPNM1
CDC42EP4
PTPRF
BTG1
THEM6
IPO4
SUPT6H
PACS1
ZNF593
MARVELD1
MRM1
MAU2
EMC8
RPP25
LDOC1
GIGYF1
NUBP1
C1RL
CD2BP2
FAM127A
PCOLCE
SYVN1
PXN
MARK2
U2AF1
ZNF511
LDB1
PYCRL
WDR18
SCLY
KLF16
POLR3GL
NR2F1
ASL
FBXW4
PVRIG
FAM83A
METTL13
STRAP
MTDH
SRRM1
RAB11B
SEC14L1
GMPPB
POLA2
KDM5C
GCN1L1
FAM219B
MLLT1
LMF2
DR1
ILVBL
MAP3K10
DIABLO
SHC1
COL4A5
MIIP
GNB2
C9orf37
DNMT3A
ULK1
UPP1
ITGA5
PCSK7
C16orf74
TMEM141
IFI6
NSMF
ZNF282
ORAOV1
PTPRS
SEPT9
ZBTB12
ARAF
ZYX
PELP1
MIS18A
SLC25A25
KCNAB2
WDR1
CHD2
MFI2
ZFPL1
GTF2IRD1
COL9A3
ATHL1
DMPK
SCRIB
MRPL2
HDGFRP3
TUFM
ADRBK1
NPDC1
PKIG
MRPL4
GSE1
CCNF
TMEM109
EIF2AK1
DLG5
PEX10
HOOK2
TPRN
NUDT8
AGFG2
VGLL4
B4GALT7
CCDC28B
ACBD4
TARS2
NLE1
GRHPR
COL7A1
XAB2
SIRT6
TRIOBP
QSOX1
ABHD14B
TKT
PRRC2C
ASIC1
TRMT2A
PEX26
AP5B1
SCAMP3
PFKL
PTGS1
ENSA
C6orf136
ALDH3B1
NXPH4
WDR33
THRA
KCTD10
XRCC1
GLIS2
CCDC51
IL17RC
UPF1
INF2
RXRA
TNKS1BP1
HAGH
GRB2
URM1
SKIV2L
SREBF2
ERLIN1
PLXND1
EHD1
PWWP2B
PHRF1
PLIN3
PIEZO1
CHPF2
ZNF524
ARGLU1
NUDT14
MAP2K2
ARAP1
ACAA1
FOXO4
EXOC7
KLHL21
KIF26A
ARL4D
CBX6
SUPT5H
SSNA1
SIL1
CCDC71L
DGCR14
TEX19
DCAF8
SMOX
FAM65A
CAPG
LEMD2
KEAP1
AMDHD2
NUDT9
SLC35C2
ECE1
ZNRF1
VEGFA
TMEM164
B3GNT1
SEZ6L2
TAF6
KATNB1
FAM189B
PRCC
STEAP3
SURF1
ESRP2
VTI1B
TJAP1
SCAP
LMAN2L
PHC2
NLGN2
KIAA0930
KLHL35
KAT5
TUT1
PIP4K2B
SLC25A23
THTPA
HK2
RHOT2
CRTAP
ZNF444
FUOM
PACSIN2
TIMELESS
PRMT2
TRIM25
INPP5J
PRRC2B
HCFC1R1
SIN3A
MRPL49
SARS2
RAB1B
NUCB1
TRIP10
CLK3
SUN2
LENG9
EPS8L2
RFXANK
KIAA1522
SQSTM1
TSC22D4
GPR37
SLC1A5
CHMP1A
IFI27L2
MESP1
IDH3B
MED11
PARP1
MCF2L
ERBB2
NKD2
KDM3B
SMARCA4
EML3
PRR14
GLE1
SUGP2
CREB3
RUSC1
OGFOD2
GTF3C5
GRAMD4
SART3
GORASP2
NFKBIB
FAM195A
ROR2
P4HTM
ZNF503
VARS2
TCOF1
SMCO4
TNPO2
LENG8
OTUD5
CARHSP1
CALM3
FLNA
CTCF
TRMT1
UNC45A
DEAF1
H2AFX
ARMC6
TOR3A
SLC6A9
MUM1
BCAT2
RBM12
PHYHIP
ADCK5
MISP
DNASE2
TFAP2A
CBX8
PQLC1
FASN
FBXO7
VPS51
HAUS5
FBXL6
PCGF2
CYC1
LOXL2
SZRD1
NCAPH2
TMUB1
AGAP3
SBF1
CDKN1B
CASC3
POLL
MAP2K7
GMPPA
MORC2
TLN1
BCAM
EPAS1
PFAS
TMEM65
METTL21A
PPL
CDCA4
SHKBP1
NCKIPSD
BAG3
CMIP
DUSP12
RIPK2
GJD3
COG4
ANKRD52
CCNL2
AGAP6
TRIM56
NPEPL1
FARP1
OPLAH
USF1
MED15
CHMP7
ASCC2
HPS6
SLC41A3
GRAMD1A
IGF1R
SH3BP5L
MED17
RAB11FIP1
SLC12A4
MYPN
BRAT1
DDIT4
SPIN2B
DDX41
CTSF
DHX38
COQ4
LMAN2
RPUSD1
BBC3
CCHCR1
PLD3
R3HCC1
MTA2
MKRN1
SLC6A6
UPF2
GHDC
BRPF1
TRAPPC6A
FBXL19
STX5
TIMM44
POLRMT
ALDH16A1
TP53I11
RPTOR
FKBP5
CITED4
PHF19
HMG20B
SRD5A1
REXO4
POLD4
CLK2
STRBP
CSNK1E
SF3A1
SDR39U1
B3GNT9
TRIM27
ALDH2
SDC1
HYOU1
DCTN1
DNM2
ZFYVE19
TSSC4
MRC2
CNNM3
CHCHD6
TFAP4
MARC1
KLC1
CCS
HDDC3
MSANTD3-TMEFF1
GGA1
LARS2
GTPBP1
VAMP2
AP5Z1
AP2A1
C16orf91
SIGIRR
CAPNS1
HGS
HSPB7
MRPL46
UBL4A
PHF21A
DNAJA3
L1CAM
ADARB1
SREBF1
CLN6
TYK2
MAGEF1
TRIM47
TMEM184B
KDM4A
NR1H2
FADD
ARMC10
MPHOSPH8
NPR1
GIT1
STK25
PLEKHJ1
EIF3C
AP1S1
GUSB
RNF149
TPRA1
TBCD
CNPY4
DUSP9
NRBP2
APLP1
GPT2
DECR2
ILK
EHMT2
PKDCC
GATAD2A
CCT3
ZNF362
AGAP2-AS1
GTPBP2
IGHMBP2
ZNF579
PKN3
ZBTB7B
UBAC1
TMED1
AGBL5
SLC25A1
E2F1
FAM160A2
PPP1R15A
PHLDA3
NRARP
CCNI
MTG2
GLUD1
BAHD1
TK1
DCTN3
DNAJB2
NELFCD
RBM15B
HSCB
MED4
TOB2
MTHFSD
KCTD15
PPM1G
LRRC8A
ERI3
DSP
AGAP1
SAP30BP
SAFB
CARS2
TENC1
MTA1
ULK3
MRPL9
LRP8
PPP2R4
GLYR1
ZBTB22
GSTZ1
VPS18
YIPF3
UBALD1
SGSM3
GLTPD1
ARID1A
CPNE7
ZNF768
KRT8
DAP
TXNDC15
ZNF358
DFNA5
NENF
NFE2L1
GGA2
ILF3
PPP1R18
SETD6
PLXNB2
SCAF1
ZDHHC24
C11orf84
IRF2BPL
SUV39H1
PDLIM7
KLC4
PIM3
SF3B2
UNC50
DHX16
CA9
SPSB2
TCEB3
LIG1
E2F4
LTBR
PNPLA6
RXRB
FAM98C
TRMT6
MCM8
SMOC1
QARS
C19orf52
CTDSP1
RANBP3
LAMA5
USB1
MRPL28
DAZAP1
SPAG16
TBL2
CPSF7
SEPT8
RNF121
GOLGA8O
PPP1R11
INTS1
TERF2IP
SYCE1L
FBXO31
NPEPPS
SLC2A11
BRWD3
AKT1S1
CARD10
ADCY3
RNF44
NOP9
RAB26
C17orf59
JOSD1
TTYH3
MANBAL
EML2
GPN2
HARS
KIF3B
DVL1
MGAT1
RNF166
ZBTB9
OBSL1
CYB5R3
PIK3R2
MPST
SNX17
EXOSC3
STXBP1
RNF8
XPO7
NAPRT1
SLC25A11
HN1L
TRPC4AP
ATAD3B
ITPR3
CFL1
STK32C
ADRA2C
VARS
SRRT
MCRS1
KXD1
DNASE1L1
SAFB2
FRAT2
CAPZB
PRR13
CAPN2
SPNS1
ZNF629
MBOAT7
WRAP53
BAG6
COL15A1
TAPBP
ATAD3A
TMUB2
SPTBN2
GPATCH8
PMEPA1
SNRPB
NUP153
G6PC3
WIZ
PPP1R37
GNB1
PHF1
POLR3D
NAA60
RBM6
SDF4
NOP2
SRPR
PXDN
MFSD10
TRAF7
XPC
AIFM1
CDK10
CHTF18
ARRB2
ENO3
RECQL4
ITM2B
AKT1
CD320
SLC29A2
YIPF2
SLC2A4RG
PWP2
ACLY
NPNT
CPSF1
GABARAPL1
NDUFB8
STARD3
JUNB
NELFB
ADIPOR1
RNMTL1
RAF1
TRADD
FDXR
ADAM15
RILPL1
RARA
NARFL
ISG20
RAI1
LY6E
ASRGL1
TUBG1
PIGQ
ABL1
NUMBL
OGG1
FAM105B
PVR
ARIH2
CCDC137
GRK6
EPHB4
EHD4
QTRT1
FBXL3
RAB17
LDOC1L
PDE2A
YBEY
CYBA
ZNF740
PI4KB
KANK2
ATF5
PBX2
REPIN1
CMBL
RPUSD3
ZNF76
HDAC1
TMEM132A
TSC22D3
WDR4
RMND5B
NAIF1
GCHFR
FANCG
RARG
CDK16
GNAI1
STXBP2
COTL1
ARHGAP35
PTPN18
TEX264
PYCR1
GPATCH3
ZGPAT
LSM14A
TSPAN17
MRPL24
GALNT7
VPS4A
NIPSNAP1
SUV420H2
FN3KRP
PFKM
TYRO3
HOMER3
ZFYVE27
SENP6
CENPT
PICK1
NSUN5
KHSRP
RAB5C
PABPC4
MAPKAP1
PLCD3
FPGS
CEP170B
SOX12
CUL7
ANKRD11
HES4
FNTA
FAM120A
TEAD4
RAB22A
POGK
MECP2
MUTYH
PFKP
MBD6
DPH1
SIGMAR1
MED25
TMEM47
FMR1
CHAF1A
PTRF
CCDC9
GAS2L1
SCAF11
EPN1
SEC61A1
KMT2D
CAAP1
HMGA1
RTCB
CDC42EP1
RETSAT
INTS3
WDR13
KHDRBS1
CIB1
INO80C
PLXNA1
C8orf82
USH1C
RBMX2
EGLN3
B3GALT6
LYSMD1
GRWD1
ARMCX3
CITED2
EPS15L1
KIF1C
MAPKAPK3
AKAP8
SPATS2
NR1H3
ITGA3
FZR1
CAPN1
C5AR2
FN3K
CCDC107
PNKP
TMEM129
PPP5C
C16orf59
CSRP1
MFSD3
CHD4
FLOT1
AP1B1
PAPOLA
HMOX2
PAGR1
CHID1
FANCE
ACTR3
BAZ1B
ASH1L
C19orf66
PTGES2
WLS
CD99
NECAB3
EGFL7
NTHL1
C22orf46
PTOV1
NAT9
GALNT6
TOM1
MKNK2
DVL3
WDR6
ANKS6
POLG
CUEDC1
MYO1C
KIAA1279
NBR1
ARL5A
IER5L
SND1
FASTK
COL5A2
MDC1
SENP3
TSEN54
SETD7
SOX4
BAD
C20orf27
TOP1MT
ACSF2
MATK
JDP2
RCC1
MED29
AHSA2
C9orf3
CENPB
PEX5
C19orf10
FAM3C
MSI2
SYT12
BAK1
DGKZ
PMPCA
COMMD5
RBFA
TYMP
SAP30L
ARRDC1
TRUB2
DROSHA
NME4
SLC12A7
TEAD3
TMEM158
MSLN
GAS1
TNIP2
MTSS1L
RRBP1
ACIN1
PC
PSMC5
NAB2
DMAP1
NME3
ST3GAL4
IRX3
BNIP2
FAM174A
HSPBP1
AES
KDELR1
ALKBH2
FERMT2
MED29
EVL
HMGXB3
UBE2D2
NT5C
USP5
HUWE1
DNMT1
PSMB6
LMNA
C1R
TP53I3
PDF
YTHDC1
AMBRA1
MRGBP
HYAL2
BRD2
MBD1
PSMC3IP
CTDNEP1
DCTN2
LUC7L
USP21
FAM199X
ARFRP1
PLEKHM2
BTF3
UBALD2
CIZ1
FGFRL1
G6PD
UBE4B
LRFN4
FBRS
UBQLN4
PPP1R16A
PPP2R5A
C6orf47
RAB40C
POP7
RALY
ECEL1
FAM43A
NEK9
MPRIP
USP48
GFER
MFN2
BCKDHA
CECR5
SHMT2
ELL2
EMC10
RBM8A
E4F1
LASP1
SLX1A
ARMCX6
MARK3
ANKRD40
POR
CSK
SLX1A
NANS
ZBED1
FTSJ3
TRMT61A
EVA1B
CCM2
AVPI1
KIFC3
CAMLG
POLE
P2RX5
JARID2
ZNF580
GPR108
PCF11
PSMC3
SFSWAP
DDX11
FLOT2
LASP1
AGPAT2
SDSL
RNH1
MAP4K5
IGFBP4
SPAG7
UTP18
COLGALT1
ABHD8
C19orf48
WDR5
ABCF3
TPGS1
CCDC94
VASP
ALDOA
PLK1
STARD7
FAM83H
KAT8
ZNF787
ZMAT2
NTMT1
SLC39A7
POLR3H
LRP5
VPRBP
SGPP1
UGDH
TM9SF1
NPTX1
ZNF668
HLA-E
LDLR
GPSM2
RHPN1
EPPK1
SIK1
FAM20C
NSFL1C
HK1
SNAPC3
AGPS
ADCY6
TTC7A
SGTA
SLC10A3
RTN4RL2
IL4R
BCL7B
KAT2A
COL5A1
GYS1
NFKB2
NDFIP2
SCARA3
HDLBP
ACTN4
WDR41
FBXO46
PDCD4
CNPY2
KRT7
CCNG2
CANT1
ZDHHC16
ING1
ISOC2
CD68
PODXL2
RRP7A
ANAPC2
ZSWIM8
SFN
EED
LRRC47
DENND1A
ACADVL
MYO10
B4GALT2
MVD
PCSK9
POLD2
GRIPAP1
LAPTM4B
SERPINH1
GTPBP6
C9orf114
BRD9
LGALS3BP
CD99L2
IER2
BEX1
SNAP29
SIPA1
GTPBP3
QDPR
SNX1
USP11
PRMT1
ARRB1
SUZ12
MYBBP1A
C6orf223
PALM
PRPF31
RNPEPL1
XRCC3
LEPRE1
ANXA11
PAIP1
TEAD2
MRPL37
IDH2
PSMG4
ZNF48
SVIL
GAR1
RPS8
COPA
ASPH
SEC63
EIF4G1
PARP10
SLC4A2
ABCA2
RHOBTB2
SLC9A3R1
SLC39A1
NDUFB7
CAPN10
APEH
STRN4
CLINT1
PRPF6
YKT6
PDE3A
NFS1
GNB5
SMDT1
U2AF2
HNRNPA0
PTDSS2
ENAH
MCM5
TOMM20
ALPI
INHBE
HAGHL
ZNF707
PIP5K1A
STC2
AKIP1
DNAAF2
OSBP2
TSTA3
MTCH1
IRF3
HS2ST1
HES7
TRIM41
TAF1C
IPO8
TMED9
SDHAF1
MGMT
C15orf38-AP3S2
HEBP1
SNRNP25
SLC43A2
TIMM13
MEA1
CDK5RAP3
FAM98A
RBM38
C11orf48
PREB
RUSC2
ARHGEF1
EMC4
METRNL
VIM
RNASEH2C
RNF31
PNKD
COPE
LZTS2
PITHD1
PTPN11
KDM2A
LY6K
UBE2I
PDXDC1
DDR1
APOL2
VAPA
SELENBP1
ZC3H13
NOL12
MPDU1
SMARCD1
SON
EIF3G
AFAP1
ACADS
GPANK1
R3HDM4
PICALM
ARL8A
ARL2
NOC4L
NETO2
GPKOW
THOC6
NDUFA8
GTF2I
BRD4
RPL36
THAP4
FBXO2
NACC2
CHST12
PITX1
PUF60
WISP2
RHOT1
HEATR2
ZBTB4
LARP1
DCXR
SPC24
CDC73
H2AFJ
ODC1
OGFOD3
SPRYD3
STRA13
RING1
ZCCHC3
C1orf122
SCYL1
ISG15
WDR46
CLASRP
PDIA5
GATAD1
OXLD1
TSPAN4
WWOX
GLG1
JUP
NOA1
SLC39A13
MAD1L1
TAP2
MLF2
OCIAD2
CXCL16
UPF3A
CNTROB
TSR2
UCK1
TUSC1
SCRN2
CC2D1B
HNRNPAB
DOLK
ARF3
C12orf44
DHX37
CACUL1
GMCL1
VEGFB
FADS1
CELF1
NOL3
CERCAM
CDC34
LSM7
UNC93B1
MEN1
WNT10B
JUND
SUMF2
ALCAM
NRD1
TMCO6
EIF2B2
KIAA1211
FBLN1
FAM72B
GIPC1
XPO6
AMPD2
TRIP6
CDC16
FADS2
IGF2BP2
NOP14
RPA1
LRP11
ASH2L
EMC7
FOXK2
PKP4
NARS2
CPSF3L
CRIP2
ZNHIT6
BRMS1
DGCR2
RCN3
HSD17B10
EEF1A2
VPS72
MON1B
SIRT1
FAM173A
NUS1
FUBP3
TRIB3
NKIRAS2
FLII
FXR2
RNF10
HINT2
CLUH
MPND
PLOD3
PPP1CA
LRP10
ASXL1
FRA10AC1
MFSD12
WDR34
CNP
GCLC
STX6
AP3D1
RBM42
PTPN12
EIF4H
TBC1D9B
C11orf86
CMAS
CLCN7
NEURL4
PROSER2
RBBP6
RAB21
NUDT1
POLD1
GTF3C4
NUPR1
BMP6
RAB24
ORMDL3
STK11IP
AK4
AES
CTSZ
UBA5
GGNBP2
NOC2L
IKBKG
GDI1
NUDT4
XPOT
BCL2L2-PABPN1
CDT1
PGD
AHSA1
RPUSD2
ILF3
USF2
GOLIM4
AP2M1
CCNY
TPI1
MUS81
TBC1D22A
PPP1R12C
BABAM1
MCM7
KLF5
CBFB
PAWR
ADAM10
MSRB2
WHSC1
ARHGEF2
DHX36
UBTF
TMEM259
RAB2A
ZNF205
LEPREL4
MAPK9
CDKN1C
COPRS
ETFB
PRNP
CTDSP2
MPZL1
SART1
GALK1
ASNA1
CLU
TCF25
ZBTB7A
PLEKHH3
ADCK4
RHEB
SNRNP35
RHOBTB3
EIF4G3
MRI1
RAD51
DDX42
CNOT3
POLR1A
TUBB4B
PRKCDBP
TNFRSF12A
CRK
CREBZF
INO80B
PTBP1
PCSK1
ZNF598
MAN1A1
SNX3
TOP2B
NOM1
PGRMC2
NAGK
FLYWCH2
YWHAB
SH3BP5
PRNP
RALBP1
METRN
NR2F6
DEXI
HM13
HIATL1
CDR2
RAP1A
IFRD2
ARPC5L
WIBG
NDNL2
CUEDC2
METTL9
TNFRSF12A
SYDE1
MAN2B1
PPP1R10
THAP11
YIF1A
GSN
ITGB5
MCAT
SLC30A5
ASPSCR1
CKAP4
MAP2K1
NAT14
RNF5
ATPIF1
AQP3
EBPL
TPBG
HNRNPUL2
DGAT1
EHMT1
FDX1L
TMEM238
SERP1
EIF4B
DAK
FAM120C
EHD2
BOP1
C11orf31
RAD23A
PHGDH
ESRRA
ANAPC7
SYMPK
DTNBP1
LRRC45
BOP1
GTF2E2
RPS6KA3
RTF1
TSEN34
SYNCRIP
WWC1
TFCP2
FAM168B
PPP2CB
ATF4
NCCRP1
HEBP2
DHRS4
TSR3
TOMM70A
CTSD
TXLNA
MRPL23
TTC19
SLC7A5
HSPH1
SAV1
PINK1
TMEM59
YLPM1
PTRH1
WAC
XPO1
LGR4
AKAP1
SMEK2
AJUBA
RILPL2
MDFIC
C19orf60
CLPB
SNF8
CD151
UPF3A
DBNL
STAT5B
HSPA1A
ASMTL
PSMG1
C11orf83
UBTD2
PLEKHA3
RCC2
SH3KBP1
ZNF219
WDR74
TNNT1
YBX1
CSTF2T
ARPC5
XBP1
ADRM1
UST
PTEN
FBXL16
PPP1CC
CPSF4
LRPAP1
TOMM40
DIAPH1
CFD
LAMP1
PPM1F
MLLT4
CDYL
PHF23
GNL1
GADD45B
DENND5A
NOMO1
INHA
PRPF19
TCEA1
ACAP3
IER5
TRAF2
STX16
MARCKSL1
ESYT2
ARPC1B
AGPAT6
UBFD1
C9orf40
SNTB1
MAF1
C11orf68
TM9SF3
WRNIP1
SAMD1
TSPYL2
NOTCH2NL
EPHA2
CREBL2
C19orf68
PTGFRN
SRSF4
CD3EAP
RNF220
YWHAQ
MXD3
AEN
UTP3
CCDC106
SLC25A28
GAMT
AVEN
PANK2
QKI
EGLN2
PCBP1
DDRGK1
CEBPB
STK24
NBPF1
EIF2B4
NFATC2IP
RAB5A
HRAS
LRRC26
UBE2G1
QSOX2
AIFM2
TERF2
CDKN2A
SIX2
FAM134A
RUVBL2
IQCJ-SCHIP1
TSPYL1
CNOT6
MRPS34
VHL
WEE1
BTBD1
NUDC
FKBP4
SLBP
MRFAP1
UBE2K
HEXIM1
PIN1
C4orf32
MGEA5
YARS
PGAM5
AURKAIP1
ITPRIP
UBE2S
LAGE3
APEX1
SSFA2
GNAS
MORF4L1
DAPK3
RPS9
NDUFS6
RAB12
AKAP8L
HNRNPA1
NUCKS1
PSMD3
EXOSC4
RHOQ
HNRNPR
ANP32B
PPP1R7
TTLL12
SEPHS1
KHNYN
PHKA1
MYC
COPS6
TAF10
C1orf35
TMEM203
PQBP1
DNTTIP1
EID1
PACSIN3
RMI2
RFX5
C6orf106
PRMT6
MAP7
GOLPH3
EDF1
LSM4
DUS1L
MOGS
RIN1
BAX
CDK9
LMNA
NOMO2
KLHDC4
SURF2
GLRX5
P4HB
LEPREL1
SNCG
ACBD6
LARP6
RAB20
MANF
NT5DC2
NOMO3
STX4
PDCD11
UBAP2L
DNAJB1
GOLM1
MBD2
SRXN1
ATP2A2
[truncated: 157 more rows]

## Sheet: Supplementary Table 3
Supplementary Table 3. DEGs between tumor and normal liver tissues in LIHC identified by limma
Gene Symbol	logFC	AveExpr	t	P.Value	adj.P.Val	B
GPC3	5.19537	7.00733	12.7244	1.44314e-31	3.11033e-30	60.8726
AKR1B10	3.86868	6.90318	7.7181	8.81692e-14	3.32767e-13	20.4058
MDK	3.7794	6.28545	14.2574	7.52442e-38	4.20527e-36	75.2185
UBE2C	3.38831	3.95132	14.7502	6.35939e-40	4.88346e-38	79.9542
PLVAP	3.38019	6.29488	25.8329	1.453e-88	4.04869e-85	191.094
CDC20	3.2511	3.61512	14.0735	4.40694e-37	2.1068e-35	73.465
UBD	3.20541	6.32713	11.3586	3.10549e-26	3.48318e-25	48.7084
SFN	3.1594	4.1142	9.14299	2.69634e-18	1.44603e-17	30.6402
E2F1	3.07944	3.62934	14.8293	2.94453e-40	2.44396e-38	80.7182
MUC13	3.06644	3.71558	7.64954	1.40925e-13	5.23869e-13	19.9452
NQO1	3.05911	4.3191	7.57153	2.39421e-13	8.74678e-13	19.4249
PTTG1	3.03722	3.65756	14.7855	4.51064e-40	3.59103e-38	80.2951
UBE2T	3.02794	3.87331	17.5668	4.16482e-52	1.7284e-49	107.799
MYBL2	3.02048	3.28218	11.8474	4.13827e-28	5.69633e-27	52.9843
TOP2A	2.99128	3.35329	13.602	3.94081e-35	1.38997e-33	69.0083
BIRC5	2.97894	3.27016	14.1016	3.3634e-37	1.64419e-35	73.7331
EEF1A2	2.95194	4.02582	6.55265	1.67e-10	4.97759e-10	13.0127
CCNB1	2.92709	3.80416	15.0841	2.43628e-41	2.36416e-39	83.191
SPINK1	2.92584	5.97596	5.51975	5.97669e-08	1.4762e-07	7.29154
LCN2	2.90704	5.35895	6.95247	1.39213e-11	4.4587e-11	15.442
CDKN3	2.79315	3.04614	14.7975	4.0114e-40	3.24657e-38	80.4114
RRM2	2.71843	3.35115	14.3678	2.59463e-38	1.58646e-36	76.2747
THY1	2.6988	3.96127	17.3454	3.91548e-51	1.41429e-48	105.574
KIFC1	2.69121	2.97815	13.6871	1.75827e-35	6.68519e-34	69.8087
TK1	2.60196	4.99518	14.1991	1.31909e-37	7.06837e-36	74.6616
ESM1	2.59051	2.65971	13.1569	2.60057e-33	7.06463e-32	64.854
SPP1	2.58901	6.52131	5.47408	7.60791e-08	1.8661e-07	7.05786
ACSL4	2.58823	5.3838	8.03523	9.68949e-15	3.92755e-14	22.576
TGM3	2.57846	2.62996	9.04504	5.72004e-18	2.98393e-17	29.8984
EPS8L3	2.56676	2.54346	9.44358	2.5968e-19	1.50835e-18	32.9494
AURKA	2.56019	3.57536	15.7042	5.40454e-44	7.63881e-42	89.2556
SPC24	2.55401	2.90069	14.8937	1.56958e-40	1.36673e-38	81.3425
CCNB2	2.52915	2.73048	13.3851	3.05786e-34	9.65107e-33	66.9765
NDUFA4L2	2.5161	3.86686	14.7702	5.23462e-40	4.08405e-38	80.1474
CDK1	2.50312	2.80396	13.5058	9.79183e-35	3.28726e-33	68.1057
S100P	2.49987	3.31964	5.89821	7.60361e-09	2.01178e-08	9.29211
COL15A1	2.49837	2.69861	14.7672	5.38914e-40	4.18786e-38	80.1185
DUSP9	2.49452	2.76851	8.9554	1.13322e-17	5.76962e-17	29.2242
ALG1L	2.48535	3.24418	9.81713	1.32735e-20	8.68208e-20	35.8857
CCNA2	2.48076	2.88192	12.931	2.13419e-32	5.08892e-31	62.7672
ZWINT	2.47898	3.70243	13.7651	8.38033e-36	3.32909e-34	70.5437
GMNN	2.46504	4.86048	15.7124	4.98095e-44	7.14363e-42	89.3366
CENPM	2.45107	2.75622	12.7597	1.04241e-31	2.28452e-30	61.195
CDKN2A	2.4433	2.59982	12.0596	6.17653e-29	9.26718e-28	54.8684
CDT1	2.44285	2.76243	13.1643	2.42632e-33	6.63749e-32	64.9228
TCF19	2.43617	3.23149	13.4731	1.33353e-34	4.42357e-33	67.7994
CENPW	2.43265	3.72889	13.8953	2.42434e-36	1.04156e-34	71.7739
FOXM1	2.42732	2.65787	12.495	1.18711e-30	2.25238e-29	58.7841
REG3A	2.42022	2.34124	4.65152	4.43069e-06	9.33167e-06	3.14214
AURKB	2.39265	2.69163	12.6075	4.23264e-31	8.62671e-30	59.8061
CDCA5	2.39123	2.65772	13.9079	2.14829e-36	9.29099e-35	71.8938
MCM2	2.37489	3.59426	12.4656	1.55348e-30	2.91352e-29	58.5175
PRC1	2.36918	2.72624	13.7167	1.32809e-35	5.11946e-34	70.087
THBS4	2.34768	2.24981	10.5062	4.60028e-23	3.78761e-22	41.4846
CDCA8	2.33492	2.72757	13.0899	4.86129e-33	1.26426e-31	64.2338
STMN1	2.33371	4.50506	14.2343	9.39735e-38	5.17783e-36	74.998
ASF1B	2.32125	2.88236	12.5609	6.49616e-31	1.28247e-29	59.3816
NEK2	2.31787	2.37128	12.9283	2.18872e-32	5.20622e-31	62.7422
CAP2	2.30634	3.92769	13.435	1.91057e-34	6.19031e-33	67.4429
NUSAP1	2.3047	3.84579	12.7592	1.04748e-31	2.29306e-30	61.1902
SQLE	2.30129	5.17204	11.2945	5.43725e-26	5.93805e-25	48.1539
RECQL4	2.29738	3.19338	14.1685	1.76959e-37	9.25359e-36	74.3701
FAM83D	2.28119	3.25812	13.3313	5.06914e-34	1.54009e-32	66.4753
IQGAP3	2.27822	2.41129	13.3561	4.01797e-34	1.24596e-32	66.7057
PTP4A3	2.2762	3.84455	11.0801	3.48844e-25	3.52003e-24	46.3142
SLC26A6	2.27242	2.99339	18.1206	1.50948e-54	1.01526e-51	113.378
KIF2C	2.26776	2.36147	12.1388	3.02429e-29	4.73045e-28	55.5759
ROBO1	2.26266	3.23578	10.3251	2.08416e-22	1.60424e-21	39.9908
HRCT1	2.25916	3.39201	9.43033	2.88185e-19	1.66747e-18	32.8466
KIF20A	2.25161	2.36253	12.3624	3.98432e-30	7.06492e-29	57.5842
GABRD	2.23967	2.16766	16.6171	6.00261e-48	1.55564e-45	98.2932
G6PD	2.22278	4.00282	10.2873	2.85082e-22	2.17038e-21	39.6811
PBK	2.21915	2.40656	12.5576	6.6907e-31	1.31687e-29	59.3523
KIF4A	2.21678	2.28836	12.2012	1.72081e-29	2.78081e-28	56.1345
AFP	2.20217	3.721	4.84474	1.79064e-06	3.91859e-06	4.01115
COL4A1	2.20177	5.5467	12.978	1.37948e-32	3.36334e-31	63.1998
TROAP	2.19735	2.19809	12.2148	1.52076e-29	2.49055e-28	56.257
MELK	2.18009	2.23975	12.6278	3.5136e-31	7.20638e-30	59.9907
APLN	2.17949	2.25221	12.5681	6.08029e-31	1.2077e-29	59.4471
CDKN2C	2.17705	3.36843	13.4319	1.96737e-34	6.36377e-33	67.4138
COX4I2	2.16998	2.59653	16.6907	2.86935e-48	7.99524e-46	99.0259
CD34	2.16798	3.37221	18.6743	5.36421e-57	4.35954e-54	118.977
TPX2	2.15603	3.83402	10.8533	2.44403e-24	2.27112e-23	44.3878
RNASEH2A	2.1553	4.31274	15.1504	1.27209e-41	1.2856e-39	83.8359
BAIAP2L2	2.14788	2.96224	9.14813	2.59162e-18	1.39216e-17	30.6793
CDC6	2.1461	2.38885	12.385	3.24053e-30	5.83624e-29	57.7889
MMP11	2.14311	2.37707	10.1559	8.43076e-22	6.12675e-21	38.6093
TOMM40L	2.13134	4.48825	20.4539	6.72753e-65	8.20128e-62	137.038
TMEM150B	2.13001	3.23848	9.85166	1.00478e-20	6.63897e-20	36.1607
PLK1	2.12386	2.2741	11.6525	2.3407e-27	2.93982e-26	51.2682
NT5DC2	2.12358	3.14083	10.9397	1.1672e-24	1.11763e-23	45.119
MKI67	2.12167	2.31333	11.9843	1.21559e-28	1.77205e-27	54.1977
HJURP	2.11935	2.15413	12.4085	2.61774e-30	4.75853e-29	58.0004
RBP7	2.11498	4.46739	13.0382	7.87385e-33	1.97403e-31	63.7557
RACGAP1	2.11414	2.855	14.0435	5.87261e-37	2.78023e-35	73.1802
PDZK1IP1	2.10429	4.33261	5.16006	3.82637e-07	8.82505e-07	5.4968
CTHRC1	2.10181	2.37071	8.88109	1.99066e-17	9.94347e-17	28.6688
TP53I3	2.09218	4.57991	12.5663	6.17861e-31	1.22349e-29	59.4312
HMMR	2.08668	2.27791	12.8031	6.98387e-32	1.56575e-30	61.592
CENPF	2.0843	2.12313	12.055	6.44028e-29	9.64065e-28	54.827
OLFML2B	2.08135	2.45279	13.0639	6.1961e-33	1.5798e-31	63.9933
GNAZ	2.0806	2.32706	9.86841	8.7762e-21	5.83038e-20	36.2944
HMGA1	2.07956	5.95395	11.081	3.46363e-25	3.49679e-24	46.3212
SLC51B	2.07423	3.26874	8.16443	3.87094e-15	1.62197e-14	23.4785
DTL	2.06849	2.26101	12.2952	7.33671e-30	1.24545e-28	56.9792
NDC80	2.06376	2.2454	12.8798	3.43123e-32	7.96741e-31	62.2965
AKR1C3	2.05946	7.24028	13.7625	8.59514e-36	3.40057e-34	70.5186
HSPB1	2.05701	9.21097	13.746	1.00562e-35	3.93079e-34	70.3629
NCAPG	2.05566	2.0988	12.1508	2.71318e-29	4.25406e-28	55.6834
NUF2	2.05219	2.03396	11.876	3.20529e-28	4.46247e-27	53.2373
UGT2B11	2.04665	3.33177	7.09398	5.62605e-12	1.85899e-11	16.3291
MAGEA1	2.04621	1.82119	6.326	6.49325e-10	1.85273e-09	11.6876
COL4A2	2.04477	5.63023	12.1953	1.81501e-29	2.92335e-28	56.0817
SEZ6L2	2.04462	2.88302	6.37819	4.76543e-10	1.37276e-09	11.9893
CCL20	2.04449	4.48738	5.93308	6.25379e-09	1.66208e-08	9.48209
PEG10	2.04142	2.99523	4.81321	2.08025e-06	4.52142e-06	3.86718
SPARCL1	2.02407	5.2842	7.96927	1.54174e-14	6.17487e-14	22.1194
MCM6	2.02383	3.93679	12.922	2.321e-32	5.50742e-31	62.684
FEN1	2.02381	4.61108	14.4096	1.73311e-38	1.08001e-36	76.675
COX7B2	2.02332	1.80586	5.4658	7.94696e-08	1.94584e-07	7.01566
TPM2	2.0222	4.257	12.5239	9.11386e-31	1.75832e-29	59.046
CDC45	2.01666	2.23063	12.3576	4.16076e-30	7.36439e-29	57.5412
NOTCH3	2.0061	3.24324	12.2126	1.5525e-29	2.53826e-28	56.2365
FAM189B	2.00592	3.90409	16.93	2.58692e-49	8.27178e-47	101.414
KAT2A	2.00501	4.96659	17.6491	1.8098e-52	7.67395e-50	108.626
ANXA10	-2.00103	3.81028	-8.14756	4.366e-15	1.82353e-14	23.3601
ACSM5	-2.01077	5.14179	-7.36676	9.44291e-13	3.2996e-12	18.0784
AFM	-2.04187	6.75293	-7.25129	2.02241e-12	6.90478e-12	17.3317
GNMT	-2.04445	6.26728	-6.28172	8.42918e-10	2.38484e-09	11.4332
KDM8	-2.05101	3.31899	-11.4669	1.20273e-26	1.41406e-25	49.6475
TMEM82	-2.08094	3.93844	-7.88294	2.82002e-14	1.10473e-13	21.5258
BCHE	-2.08364	4.38994	-7.44911	5.45606e-13	1.93597e-12	18.6165
C6	-2.09415	6.49431	-8.05461	8.4491e-15	3.44481e-14	22.7107
FBP1	-2.10659	8.04245	-8.9447	1.22922e-17	6.23722e-17	29.1441
SAA4	-2.10702	7.58074	-7.27958	1.67949e-12	5.76427e-12	17.5138
GHR	-2.10993	4.06362	-10.6005	2.08273e-23	1.76855e-22	42.2683
LPA	-2.11624	3.03007	-11.0816	3.44322e-25	3.47979e-24	46.3271
SLC22A10	-2.12114	3.42897	-8.72574	6.39892e-17	3.06887e-16	27.5179
CHST4	-2.13114	1.08414	-11.5472	5.9359e-27	7.15573e-26	50.3467
GLYATL1	-2.14049	4.79183	-8.94216	1.25316e-17	6.35708e-17	29.125
INMT	-2.1433	2.49386	-11.1604	1.7435e-25	1.81274e-24	47.0006
SDS	-2.15147	6.51154	-4.81729	2.04036e-06	4.43819e-06	3.88577
SHBG	-2.16319	4.26806	-7.98545	1.37606e-14	5.5181e-14	22.2311
UGT2B7	-2.19032	7.48961	-7.61455	1.78827e-13	6.58613e-13	19.7114
CETP	-2.19277	2.76466	-14.242	8.72798e-38	4.83634e-36	75.0713
KCNN2	-2.20167	0.98418	-17.3987	2.2827e-51	8.73022e-49	106.11
FAM134B	-2.21126	2.59725	-9.71434	3.03e-20	1.91201e-19	35.0705
VIPR1	-2.21608	1.09751	-20.9705	3.40703e-67	4.43028e-64	142.284
SRD5A2	-2.24277	2.74852	-8.97651	9.65079e-18	4.93935e-17	29.3826
CYP4A22	-2.2433	5.18863	-8.80474	3.53957e-17	1.73379e-16	28.1015
SAA2	-2.2564	5.59576	-5.02423	7.51183e-07	1.69444e-06	4.84665
CLRN3	-2.25943	3.4567	-7.1526	3.85017e-12	1.28526e-11	16.7007
DPT	-2.26411	2.21676	-8.98708	8.90434e-18	4.57532e-17	29.462
ANGPTL6	-2.27179	2.28242	-18.2121	5.95156e-55	4.29945e-52	114.302
EGR1	-2.27314	5.97636	-10.1494	8.89129e-22	6.44462e-21	38.5568
TDO2	-2.29643	5.64871	-7.16375	3.58123e-12	1.19979e-11	16.7716
BCO2	-2.30574	1.5857	-15.0912	2.27285e-41	2.22773e-39	83.2599
HSD11B1	-2.30841	7.29414	-5.58088	4.31568e-08	1.07671e-07	7.60699
CYP2C9	-2.3101	7.41475	-7.18711	3.07638e-12	1.03581e-11	16.9205
GCGR	-2.31183	3.56767	-7.04587	7.66728e-12	2.50839e-11	16.0259
SERPINA11	-2.31773	7.26917	-8.24567	2.16262e-15	9.23016e-15	24.0513
ADH1B	-2.32831	8.27401	-6.9882	1.10891e-11	3.58043e-11	15.6646
ASPG	-2.3431	2.84789	-8.90419	1.67133e-17	8.40404e-17	28.8411
AADAT	-2.35028	2.72466	-14.3205	4.09705e-38	2.42814e-36	75.8215
FXYD1	-2.35297	3.694	-8.33561	1.12992e-15	4.93153e-15	24.6902
SAA1	-2.3534	8.7706	-4.83672	1.8604e-06	4.05941e-06	3.97444
TAT	-2.35847	7.16683	-5.80932	1.24622e-08	3.23581e-08	8.81209
BHMT	-2.36106	6.66038	-6.72221	5.9029e-11	1.81459e-10	14.0289
CDHR2	-2.36585	2.78391	-8.1157	5.47806e-15	2.26664e-14	23.1369
IGJ	-2.3782	3.37779	-7.78567	5.53711e-14	2.11892e-13	20.8628
CYP26A1	-2.38465	1.16931	-14.5298	5.41162e-39	3.65237e-37	77.8298
STAB2	-2.39303	0.602278	-31.5612	1.42313e-112	9.25273e-109	245.83
SPP2	-2.39475	6.22963	-6.85527	2.57325e-11	8.08493e-11	14.8408
TMEM27	-2.39567	2.60328	-11.3689	2.83915e-26	3.20102e-25	48.7972
ADRA1A	-2.40111	1.55665	-14.8117	3.49434e-40	2.85176e-38	80.5484
LYVE1	-2.40753	1.8774	-15.8261	1.6126e-44	2.43828e-42	90.4559
CYP4A11	-2.40966	7.03723	-8.65174	1.11072e-16	5.22669e-16	26.9746
SLC10A1	-2.42194	6.14897	-6.43226	3.45115e-10	1.0041e-09	12.3041
HP	-2.42526	10.9841	-7.79242	5.28489e-14	2.02479e-13	20.9086
AVPR1A	-2.42589	2.20958	-9.23398	1.33463e-18	7.30617e-18	31.3339
INS-IGF2	-2.42951	0.624955	-22.8729	1.2671e-75	2.47149e-72	161.544
F9	-2.4308	6.59019	-7.32459	1.24836e-12	4.32875e-12	17.8047
LY6E	-2.4434	6.14082	-8.74703	5.45725e-17	2.63409e-16	27.6748
ADH1C	-2.44737	8.00976	-6.27999	8.5152e-10	2.40848e-09	11.4233
AKR1D1	-2.44957	4.6641	-7.83341	3.97916e-14	1.53934e-13	21.1874
RDH16	-2.4949	5.98209	-8.17494	3.59081e-15	1.50913e-14	23.5524
CFP	-2.5089	1.70321	-19.4506	1.9331e-60	1.88525e-57	126.847
LCAT	-2.52153	5.16835	-12.2064	1.64117e-29	2.66537e-28	56.1815
PTH1R	-2.53258	1.86041	-17.7585	5.9647e-53	2.90854e-50	109.728
GYS2	-2.5539	4.33622	-8.79376	3.84415e-17	1.87685e-16	28.0201
MOGAT2	-2.56281	3.34933	-9.46212	2.2443e-19	1.30867e-18	33.0934
ECM1	-2.56601	2.78432	-16.0796	1.2967e-45	2.38605e-43	92.9576
CYP2A7	-2.56605	3.26871	-6.43999	3.2952e-10	9.59871e-10	12.3492
DBH	-2.57604	2.27073	-15.2388	5.33905e-42	5.67258e-40	84.6974
DCN	-2.613	3.10539	-9.97978	3.55782e-21	2.44435e-20	37.1864
CYP8B1	-2.61398	6.05607	-6.44081	3.2789e-10	9.55408e-10	12.3541
CXCL12	-2.62176	3.88084	-12.0152	9.2051e-29	1.36122e-27	54.4732
CYP39A1	-2.68314	3.0362	-10.7365	6.60139e-24	5.86607e-23	43.4048
CNDP1	-2.68713	1.40649	-14.5203	5.93467e-39	3.96424e-37	77.7383
GLYAT	-2.68828	4.79985	-7.8877	2.72809e-14	1.07087e-13	21.5584
OIT3	-2.70475	3.69278	-15.863	1.11829e-44	1.74498e-42	90.8192
DNASE1L3	-2.78151	3.41716	-13.917	1.97091e-36	8.58095e-35	71.9792
SLCO1B3	-2.82028	2.5457	-9.2362	1.31181e-18	7.18935e-18	31.351
FOS	-2.82707	5.17402	-12.1335	3.17209e-29	4.93394e-28	55.5286
C7	-2.87266	3.90429	-8.79802	3.72315e-17	1.81959e-16	28.0516
PCK1	-2.87996	6.95845	-8.1712	3.68816e-15	1.54871e-14	23.5261
IGF2	-2.92605	5.8371	-5.63378	3.2485e-08	8.18101e-08	7.88236
NNMT	-2.93887	7.30892	-8.604	1.58255e-16	7.37932e-16	26.6258
HGFAC	-2.94151	4.597	-7.65599	1.34861e-13	5.02093e-13	19.9884
CYP2B6	-2.9551	5.35228	-10.2432	4.10469e-22	3.07458e-21	39.3207
MT2A	-3.01642	8.85102	-11.3704	2.80345e-26	3.1626e-25	48.8097
SFRP5	-3.02036	1.63009	-10.6829	1.03971e-23	9.08582e-23	42.9555
CLEC1B	-3.03684	0.630225	-33.4415	4.30976e-120	4.20309e-116	262.941
MFSD2A	-3.04002	3.52212	-9.74194	2.42891e-20	1.54369e-19	35.2889
FOSB	-3.05602	2.6354	-13.1646	2.42137e-33	6.63326e-32	64.9248
PZP	-3.06982	1.2225	-16.0299	2.12651e-45	3.8764e-43	92.4667
UROC1	-3.11594	3.80791	-9.49049	1.79469e-19	1.05852e-18	33.3141
NAT2	-3.20243	3.12425	-12.7135	1.59602e-31	3.43602e-30	60.7728
THRSP	-3.24355	4.61968	-7.53213	3.12416e-13	1.13034e-12	19.1637
CYP2C8	-3.25962	7.19995	-9.68357	3.8752e-20	2.41952e-19	34.8275
CYP2E1	-3.31596	7.26793	-6.62128	1.09895e-10	3.31249e-10	13.4215
CYP2A6	-3.32259	7.19346	-6.62646	1.06461e-10	3.21342e-10	13.4525
HAO2	-3.37989	4.72502	-9.47666	2.00135e-19	1.17402e-18	33.2065
CD5L	-3.39873	2.7118	-12.598	4.62142e-31	9.3799e-30	59.719
ADH4	-3.40171	7.86016	-8.04821	8.84033e-15	3.59755e-14	22.6662
CLEC4M	-3.43414	0.642576	-37.1761	1.85769e-134	3.62342e-130	295.583
APOF	-3.43947	5.71088	-11.1652	1.67202e-25	1.74214e-24	47.042
MT1X	-3.47474	6.48627	-10.9463	1.1028e-24	1.057e-23	45.1752
IGFALS	-3.57915	3.73226	-11.8083	5.86535e-28	7.92269e-27	52.6388
COLEC10	-3.62118	1.73856	-21.0241	1.9683e-67	2.74227e-64	142.828
GDF2	-3.62407	0.825651	-28.8627	1.85013e-101	6.01445e-98	220.509
SLC22A1	-3.71516	6.16875	-9.24156	1.25837e-18	6.90812e-18	31.392
TTC36	-3.80437	3.82023	-11.6579	2.23153e-27	2.80995e-26	51.3155
CXCL14	-3.92801	1.72129	-18.0037	4.94935e-54	3.01679e-51	112.199
MT1E	-4.05402	6.38449	-11.2101	1.13283e-25	1.19696e-24	47.4274
SLC25A47	-4.13063	5.58709	-10.2703	3.27999e-22	2.48162e-21	39.5425
MT1F	-4.17137	3.65834	-14.2038	1.26099e-37	6.81317e-36	74.7063
HSD17B13	-4.17295	5.01474	-9.37426	4.47392e-19	2.53969e-18	32.4125
CRHBP	-4.23855	1.75353	-23.1612	6.77742e-77	1.65242e-73	164.449
C9	-4.35526	6.01991	-9.80327	1.48413e-20	9.64932e-20	35.7754
MT1M	-4.43301	3.32164	-13.6568	2.34458e-35	8.7273e-34	69.5233
FCN3	-4.44334	2.82782	-19.9821	8.41526e-63	8.63893e-60	132.244
CYP3A4	-4.63132	6.58899	-8.75692	5.06774e-17	2.45215e-16	27.7478
MARCO	-4.77841	1.89603	-22.8332	1.89667e-75	3.36314e-72	161.144
FCN2	-5.10925	2.0623	-23.0934	1.34872e-76	2.92298e-73	163.767
HAMP	-5.21447	3.36343	-15.1885	8.74742e-42	8.9329e-40	84.2075
CLEC4G	-5.23932	1.4476	-30.4539	4.66322e-108	2.2739e-104	235.546
MT1H	-5.34326	3.07895	-15.3375	2.02262e-42	2.26731e-40	85.6607
MT1G	-5.52048	6.1753	-12.634	3.31989e-31	6.84663e-30	60.0469
CYP1A2	-5.57312	3.43007	-13.8552	3.5524e-36	1.49331e-34	71.3949

## Sheet: Supplementary Table 4
Supplementary Table 4. ac4Cscore and group information of patients in LIHC
SampleID	Age	Gender	Grade	T	N	M	OS	OS.time (Months)	ac4Cscore	Group
TCGA-DD-A4NG-01A	77	male	G2	T3	NX	M0	1	26.7333	-0.247252	Low
TCGA-G3-AAV4-01A	83	female	G1	T1	N0	M0	1	0.9	0.575689	High
TCGA-2Y-A9H1-01A	58	male	G2	T1	NX	MX	1	40.9667	-0.242505	Low
TCGA-BC-A10Y-01A	76	male	G3	T4	NX	MX	1	23.7	0.223611	High
TCGA-K7-AAU7-01A	61	male	G2	T2	NX	MX	0	11.9667	0.537694	High
TCGA-BC-A10W-01A	50	male	G3	T4	NX	MX	1	3.03333	0.450282	High
TCGA-DD-AACV-01A	53	male	G3	T1	N0	M0	0	51.0333	-0.0721213	Low
TCGA-DD-AAD3-01A	43	male	G2	T1	N0	M0	0	43.1667	-0.346376	Low
TCGA-DD-A1EI-01A	46	male	G2	T1	N0	M0	0	6.1	-0.0311593	High
TCGA-DD-AAC9-01A	51	male	G2	T1	N0	M0	0	11.5667	-0.528681	Low
TCGA-DD-AACT-01A	69	female	G2	T1	N0	M0	0	52.0667	-0.402685	Low
TCGA-GJ-A6C0-01A	75	female	G2	T2	NX	MX	1	1.03333	0.13039	High
TCGA-CC-5258-01A	48	male	G2	T2	N0	M0	1	4.3	-0.0610247	Low
TCGA-DD-AADP-01A	45	male	G3	T1	N0	M0	0	15.2667	-0.357262	Low
TCGA-DD-AACW-01A	43	male	G3	T1	N0	M0	0	47.4667	-0.0270569	High
TCGA-ZS-A9CD-01A	73	male	G2	T2	NX	MX	1	46.2	-0.172322	Low
TCGA-UB-A7MF-01A	56	male	G2	T3	NX	MX	1	7.13333	0.184165	High
TCGA-WX-AA46-01A	61	male	G1	T2	NX	MX	0	25.2	-0.653576	Low
TCGA-CC-A8HV-01A	51	female	G2	T2	N0	M0	1	9.3	0.621975	High
TCGA-DD-AADQ-01A	59	male	G3	T2	N0	M0	0	14.5333	-0.165878	Low
TCGA-DD-AADB-01A	51	male	G4	T1	N0	M0	0	41.4	0.441556	High
TCGA-DD-A1EA-01A	68	male	G2	T2	N0	M0	0	80.5	0.0652132	High
TCGA-5R-AA1C-01A	57	male	G2	T2	N0	M0	0	17.3333	0.430187	High
TCGA-DD-A113-01A	55	female	G3	T2	N0	M0	0	80.8333	-0.222444	Low
TCGA-2Y-A9H9-01A	70	male	G2	T1	N0	MX	0	23.2333	-0.401628	Low
TCGA-CC-A7IE-01A	57	male	G2	T3	N0	M0	1	7.23333	-0.056857	Low
TCGA-XR-A8TD-01A	49	female	G3	T3	N0	M0	0	34.3333	0.0227116	High
TCGA-DD-AAD2-01A	66	male	G2	T1	N0	M0	0	21.9333	-0.211332	Low
TCGA-DD-AACY-01A	61	male	G3	T1	N0	M0	0	48.3333	-0.371656	Low
TCGA-CC-A7IF-01A	59	male	G1	T3	N0	M0	1	21.6333	-0.28789	Low
TCGA-DD-AACD-01A	48	male	G4	T1	N0	M0	1	12.7	-0.180015	Low
TCGA-ED-A4XI-01A	58	male	G3	T2	N0	M0	0	27.3	-0.43277	Low
TCGA-CC-A9FW-01A	68	male	G2	T3	N0	M0	0	8.26667	0.330131	High
TCGA-G3-A5SJ-01A	59	male	G2	T1	NX	M0	0	23.2667	0.464589	High
TCGA-DD-AAE2-01A	51	male	G3	T1	N0	M0	0	21.2667	-0.163532	Low
TCGA-G3-A7M9-01A	70	male	G2	T3	NX	MX	1	1.86667	0.652988	High
TCGA-EP-A2KC-01A	62	male	G3	T1	NX	MX	1	0.633333	0.12215	High
TCGA-2Y-A9GS-01A	58	male	G2	T2	NX	MX	1	24.1333	0.458672	High
TCGA-ED-A7PX-01A	48	female	G3	T2	NX	M0	0	0.2	0.255486	High
TCGA-DD-AADC-01A	53	male	G3	T1	N0	M0	1	14.1667	0.546799	High
TCGA-DD-AAVZ-01A	38	male	G2	T1	N0	M0	0	63.3333	-0.24412	Low
TCGA-CC-A3MA-01A	61	male	G2	T3	N0	M0	1	10.1	0.286735	High
TCGA-2Y-A9GY-01A	64	female	G3	T2	NX	MX	1	25.2333	0.817417	High
TCGA-ED-A627-01A	74	male	G2	T1	NX	M0	0	14.1	-0.034649	High
TCGA-2Y-A9GW-01A	64	male	G2	T1	N0	MX	1	42.3667	-0.0462917	High
TCGA-DD-AADO-01A	55	male	G3	T1	N0	M0	0	15.1	0.29872	High
TCGA-DD-AADK-01A	68	female	G3	T2	N0	M0	0	34.9667	-0.356997	Low
TCGA-DD-A1EH-01A	23	male	G3	T3	N0	M0	0	49.8333	-0.0975633	Low
TCGA-G3-AAV7-01A	38	male	G2	T2	N0	M0	0	12.0333	0.389972	High
TCGA-DD-AACA-01A	65	male	G3	T1	N0	M0	0	76.7	0.487634	High
TCGA-FV-A3R3-01A	38	female	G2	T1	NX	MX	1	12.2	-0.482194	Low
TCGA-KR-A7K0-01A	65	male	G1	T1	N0	M0	1	2.16667	-0.153152	Low
TCGA-DD-AACC-01A	61	male	G2	T1	N0	M0	1	56.1667	0.0419123	High
TCGA-BC-A3KG-01A	68	female	G3	T2	N0	M0	0	22.6667	-0.00245411	High
TCGA-G3-AAV2-01A	50	male	G1	T1	N0	M0	0	12.4	-0.276997	Low
TCGA-CC-A7IK-01A	59	male	G3	T3	N0	M0	1	8.73333	0.697717	High
TCGA-G3-A25S-01A	64	male	G2	T1	N0	M0	1	13.8667	0.541948	High
TCGA-DD-AADR-01A	58	male	G3	T1	N0	M0	0	67.6	0.348177	High
TCGA-UB-A7MD-01A	67	male	G3	T1	N0	MX	1	1.73333	0.217775	High
TCGA-DD-A4NS-01A	61	female	G2	T1	N0	M0	1	81.8667	-0.0329192	High
TCGA-DD-AAE3-01A	50	male	G2	T1	N0	M0	0	18.8667	-0.380838	Low
TCGA-DD-AACP-01A	64	male	G3	T1	N0	M0	0	13.8333	0.865315	High
TCGA-2Y-A9H8-01A	85	female	G2	T1	NX	MX	1	21.1	0.0680074	High
TCGA-FV-A3I1-01A	81	female	G2	T2	N0	MX	1	8.23333	0.436125	High
TCGA-2Y-A9H7-01A	81	female	G2	T1	N0	MX	0	38.9333	-0.00644822	High
TCGA-DD-AAVU-01A	46	male	G2	T2	N0	M0	0	73.4	0.535915	High
TCGA-BC-A110-01A	51	female	G1	T1	NX	MX	1	70.5333	-0.238538	Low
TCGA-ZP-A9CZ-01A	72	male	G1	T1	NX	MX	0	23.5333	-0.039191	High
TCGA-DD-AAE1-01A	52	male	G3	T1	N0	M0	0	18.4	-0.220675	Low
TCGA-GJ-A3OU-01A	59	male	G2	T1	NX	MX	0	29.3	0.247564	High
TCGA-RC-A7SB-01A	53	male	G2	T2	N0	M0	0	19.6	-0.153699	Low
TCGA-DD-AAVS-01A	56	male	G2	T1	N0	M0	0	60.7667	-0.0902731	Low
TCGA-CC-A8HS-01A	18	male	G1	T3	N1	M0	1	10	0.0348147	High
TCGA-FV-A3I0-01A	76	female	G2	T2	NX	M0	0	28.2667	0.138951	High
TCGA-2Y-A9GT-01A	51	male	G2	T1	NX	MX	1	54.1333	-0.341512	Low
TCGA-2Y-A9HA-01A	70	male	G2	T2	NX	MX	1	1.2	0.566977	High
TCGA-FV-A2QQ-01A	80	male	G2	T1	N0	MX	0	24.3	-0.0325051	High
TCGA-DD-AAEH-01A	73	male	G2	T1	N0	M0	0	26.1333	-0.439923	Low
TCGA-DD-AADM-01A	58	male	G3	T2	N0	M0	1	0.4	0.0198732	High
TCGA-G3-A3CK-01A	61	male	G2	T1	N0	M0	0	19.5	0.169244	High
TCGA-EP-A26S-01A	70	male	G2	T1	N0	MX	0	20.2667	-0.594432	Low
TCGA-DD-A11A-01A	67	male	G3	T1	N0	M0	1	2.63333	-0.144962	Low
TCGA-DD-AAE6-01A	59	female	G2	T1	N0	M0	0	4.7	-0.0379606	High
TCGA-XR-A8TE-01A	16	male	G1	T3	N0	MX	0	30.8333	0.13083	High
TCGA-DD-A73B-01A	72	female	G2	T1	N0	M0	1	9.43333	-0.0100381	High
TCGA-EP-A3JL-01A	76	male	G2	T1	NX	MX	0	10.1	-0.2146	Low
TCGA-CC-A3MB-01A	36	male	G1	T3	N0	M0	1	10.5	0.308491	High
TCGA-DD-AAD0-01A	73	female	G2	T1	N0	M0	0	4.56667	0.133345	High
TCGA-MI-A75I-01A	61	male	G1	T2	NX	MX	0	21	0.406761	High
TCGA-DD-AACZ-01A	63	female	G4	T1	N0	M0	1	5.7	0.72114	High
TCGA-CC-A8HU-01A	39	female	G3	T3	N0	M0	1	11.4667	0.0954958	High
TCGA-RC-A6M5-01A	20	female	G2	T1	N1	M0	0	0.5	-0.52134	Low
TCGA-2Y-A9GZ-01A	82	female	G2	T2	NX	MX	1	28.2667	-0.336832	Low
TCGA-DD-AACO-01A	40	male	G3	T1	N0	M0	0	62.5333	-0.0216787	High
TCGA-LG-A6GG-01A	79	female	G2	T2	NX	M0	0	12.9	-0.126988	Low
TCGA-BC-4073-01B	73	male	G3	T3	N0	MX	0	28.3	0.12942	High
TCGA-ED-A7PZ-01A	61	male	G2	T2	NX	M0	0	0.2	0.160809	High
TCGA-DD-A4NV-01A	61	male	G1	T3	N0	M0	0	79.9333	-0.297797	Low
TCGA-DD-A73G-01A	73	female	G3	T1	N0	M0	0	115.933	-0.268423	Low
TCGA-G3-AAV3-01A	58	female	G2	T2	N0	M0	0	13.7333	0.12127	High
TCGA-G3-A25U-01A	63	female	G3	T1	N0	M0	0	54.5333	-0.429895	Low
TCGA-BC-A5W4-01A	69	male	G3	T3	NX	M0	1	18.2333	0.408211	High
TCGA-UB-AA0U-01A	60	male	G2	T2	NX	MX	0	10.9	-0.329441	Low
TCGA-EP-A12J-01A	62	male	G1	T1	NX	MX	0	19	-0.562775	Low
TCGA-G3-A5SI-01A	44	male	G2	T2	N0	M0	1	25.6	-0.187844	Low
TCGA-DD-AACA-02B	65	male	G3	T1	N0	M0	0	76.7	0.160228	High
TCGA-FV-A4ZQ-01A	52	male	G2	T1	NX	M0	0	0.4	0.202119	High
TCGA-DD-A4ND-01A	56	female	G3	T1	N0	M0	0	91.5333	-0.0911351	Low
TCGA-ED-A8O5-01A	59	female	G3	T3	N0	M0	0	13.5333	-0.516519	Low
TCGA-UB-A7ME-01A	51	male	G2	T1	NX	MX	0	16.2	-0.117927	Low
TCGA-CC-5264-01A	71	male	G2	T3	N0	M0	1	3.4	0.378466	High
TCGA-DD-AADA-01A	66	female	G3	T1	N0	M0	0	41.1	-0.54472	Low
TCGA-2Y-A9HB-01A	66	male	G2	T1	NX	MX	0	8.66667	-0.357625	Low
TCGA-DD-AACS-01A	39	male	G3	T1	N0	M0	0	60.1333	-0.224199	Low
TCGA-DD-AAE0-01A	45	female	G4	T3	N0	M0	0	18.5	0.0546531	High
TCGA-G3-A5SK-01A	58	male	G1	T1	NX	M0	0	24.8	-0.452379	Low
TCGA-BC-A69I-01A	69	male	G1	T1	N0	M0	0	12.9	-0.428675	Low
TCGA-BC-A10R-01A	66	female	G2	T3	NX	MX	1	10.2667	-0.770751	Low
TCGA-BC-A10X-01A	52	female	G2	T3	N0	MX	1	25.6667	-0.422293	Low
TCGA-BC-A10S-01A	81	male	G1	T3	NX	MX	1	47.4333	-0.182797	Low
TCGA-DD-AAVX-01A	38	male	G2	T2	N0	M0	0	57.2667	0.0249763	High
TCGA-DD-AAVQ-01A	38	male	G2	T1	N0	M0	0	90.9333	0.147384	High
TCGA-RC-A7SH-01A	42	male	G3	T2	N0	M0	0	15.6	-0.175881	Low
TCGA-G3-A3CJ-01A	52	male	G2	T2	N0	M0	0	19.8	-0.441151	Low
TCGA-DD-A115-01A	53	male	G2	T3	N0	M0	1	84.7333	-0.058575	Low
TCGA-BC-A10Q-01A	72	female	Unknown	T2	NX	MX	1	37.8333	0.00887956	High
TCGA-DD-A1EE-01A	73	male	G3	T3	N0	M0	1	11.6333	-0.0174365	High
TCGA-ZP-A9CY-01A	66	female	G1	T1	NX	MX	0	26.0667	-0.283509	Low
TCGA-FV-A23B-01A	70	female	Unknown	T2	N0	M0	1	61.7333	-0.0803353	Low
TCGA-HP-A5MZ-01A	78	male	G2	T1	NX	M0	1	3.03333	0.0932692	High
TCGA-DD-AACK-01A	70	male	G2	T1	N0	M0	0	0.3	0.396959	High
TCGA-CC-A1HT-01A	50	male	G3	T3	N0	M0	1	3.36667	0.644585	High
TCGA-DD-A11B-01A	73	male	G2	T1	N0	M0	1	0.466667	-0.209921	Low
TCGA-ZP-A9D4-01A	64	female	G1	T1	NX	MX	0	13.1667	-0.261712	Low
TCGA-DD-AACA-02A	65	male	G3	T1	N0	M0	0	76.7	-0.14898	Low
TCGA-HP-A5N0-01A	90	female	Unknown	TX	NX	M0	1	25.0667	-0.492538	Low
TCGA-EP-A2KB-01A	46	female	G2	T1	NX	MX	1	19.8667	0.0111209	High
TCGA-DD-A4NN-01A	56	female	G3	T1	N0	M0	1	29.9667	-0.0791498	Low
TCGA-ES-A2HS-01A	80	male	G2	T1	NX	MX	1	22.9333	-0.0545871	Low
TCGA-G3-A3CG-01A	80	male	G2	T1	N0	M0	0	22.4333	-0.32313	Low
TCGA-DD-AAVR-01A	44	male	G2	T1	N0	M0	0	83.7667	-0.491679	Low
TCGA-DD-AAD1-01A	51	female	G4	T1	N0	M0	0	18.8	-0.0653913	Low
TCGA-DD-A73D-01A	68	female	G1	T2	NX	MX	0	23.1	-0.186948	Low
TCGA-DD-AAVW-01A	35	male	G2	T1	N0	M0	0	77.2333	-0.396425	Low
TCGA-DD-A4NF-01A	72	male	G2	T1	N0	M0	0	31.4	-0.512479	Low
TCGA-DD-AACN-01A	32	male	G3	T1	N0	M0	0	43.4	0.0483929	High
TCGA-DD-A3A2-01A	76	female	G1	T1	N0	M0	1	71.0333	-0.359722	Low
TCGA-K7-A5RF-01A	64	male	G1	T1	NX	MX	0	21.0333	-0.186321	Low
TCGA-DD-A116-01A	68	male	G3	T3	N0	M0	1	54.0667	0.0646793	High
TCGA-DD-A4NI-01A	67	male	G2	T2	NX	M0	0	27.2	-0.426614	Low
TCGA-BC-A10T-01A	76	male	G1	T4	NX	MX	1	27.9	-0.149904	Low
TCGA-DD-AADJ-01A	70	female	G3	T1	N0	M0	0	35.5333	0.264178	High
TCGA-DD-AACE-01A	62	male	G3	T1	N0	M0	0	72.8	-0.696378	Low
TCGA-FV-A3R2-01A	75	male	Unknown	T1	NX	MX	1	6.46667	0.2158	High
TCGA-DD-AAE7-01A	72	male	G2	T1	N0	M0	0	21.4667	-0.293215	Low
TCGA-DD-AADD-01A	51	male	G4	T1	N0	M0	0	41.0333	0.24993	High
TCGA-4R-AA8I-01A	66	male	G2	T2	NX	MX	1	8.73333	-0.0555782	Low
TCGA-FV-A496-01A	84	female	G2	T1	NX	M0	0	0.333333	0.269329	High
TCGA-DD-A39X-01A	78	female	G2	T1	NX	M0	1	56.4667	0.242334	High
TCGA-DD-AADS-01A	63	male	G2	T1	N0	M0	0	15.8	-0.425123	Low
TCGA-DD-AAE9-01A	69	male	G3	T1	N0	M0	0	24.0667	-0.0350498	High
TCGA-ZS-A9CF-02A	64	male	G2	T2	NX	MX	0	80.4	-0.24277	Low
TCGA-G3-AAUZ-01A	48	male	G2	T1	N0	M0	0	16	-0.116214	Low
TCGA-WX-AA47-01A	33	female	G2	T3	NX	MX	1	18.5333	-0.0605409	Low
TCGA-NI-A4U2-01A	71	male	G1	T3	NX	MX	1	59.7	-0.107291	Low
TCGA-DD-AACI-01A	69	male	G3	T2	N0	M0	0	53.9333	-0.130438	Low
TCGA-ZP-A9D1-01A	56	female	G2	T1	NX	MX	0	0.7	-0.206256	Low
TCGA-UB-A7MB-01A	24	male	G3	T2	NX	MX	0	20.0333	-0.251323	Low
TCGA-DD-AAVP-01A	48	male	G1	T1	N0	M0	0	91.7333	0.276212	High
TCGA-DD-A4NR-01A	85	female	G3	T1	N0	M0	1	0.3	0.122176	High
TCGA-RG-A7D4-01A	69	male	G2	T2	N0	M0	0	36.6	0.181694	High
TCGA-5R-AAAM-01A	65	female	G2	T2	N0	M0	1	1.53333	-0.339855	Low
TCGA-DD-A3A4-01A	37	male	G3	T3	N0	M0	1	20.4	-0.652862	Low
TCGA-BC-A217-01A	75	female	G3	T2	NX	M0	1	46.5667	0.235676	High
TCGA-DD-A4NQ-01A	60	male	G3	T2	N0	M0	1	12.4333	0.609526	High
TCGA-UB-A7MC-01A	59	male	G3	T3	N0	MX	0	16.6667	-0.196716	Low
TCGA-MR-A8JO-01A	34	male	G3	T1	N0	MX	0	11	-0.32594	Low
TCGA-DD-AAEG-01A	59	female	G3	T1	N0	M0	0	23.9667	-0.143494	Low
TCGA-DD-A39W-01A	29	female	G2	T3	N0	M0	1	27.5667	-0.0412371	High
TCGA-DD-A39Z-01A	43	female	G2	T2	NX	M0	1	20.0333	-0.182042	Low
TCGA-BC-A10Z-01A	62	female	G2	T1	N0	MX	1	1.13333	-0.267694	Low
TCGA-WQ-AB4B-01A	62	male	G2	T2	NX	M0	0	13.1667	-0.357465	Low
TCGA-CC-A123-01A	24	female	G1	T3	N0	M0	0	7.3	0.365992	High
TCGA-YA-A8S7-01A	68	male	G3	T3	N0	MX	1	13.7333	0.828055	High
TCGA-2Y-A9H2-01A	64	female	G3	T1	N0	MX	0	57.7	0.247884	High
TCGA-5C-A9VG-01A	58	male	G2	T2	N0	M0	0	10.9333	-0.474986	Low
TCGA-CC-A3M9-01A	45	male	G3	T3	N0	M0	1	10	0.649464	High
TCGA-EP-A2KA-01A	52	female	G3	T3	NX	MX	1	20.9	0.569766	High
TCGA-DD-AADW-01A	48	male	G3	T1	N0	M0	0	19.5667	0.0891092	High
TCGA-DD-AAED-01A	51	male	G3	T1	N0	M0	0	25.4333	-0.16991	Low
TCGA-LG-A9QD-01A	68	male	G2	T3	N0	M0	0	12.2	-0.216469	Low
TCGA-DD-AADV-01A	50	male	G3	T1	N0	M0	0	19.1333	0.223691	High
TCGA-G3-A3CH-01A	53	male	G2	T3	N0	M0	0	26	-0.263944	Low
TCGA-G3-AAV1-01A	51	male	G3	T4	N0	M0	1	11.9667	0.240565	High
TCGA-ZS-A9CG-01A	55	male	G2	T2	NX	MX	0	11.3667	-0.189578	Low
TCGA-DD-AAW3-01A	69	male	G2	T1	N0	M0	0	54.4333	-0.424745	Low
TCGA-ED-A7PY-01A	20	female	G3	T2	NX	M0	0	13	-0.117303	Low
TCGA-ZP-A9D2-01A	51	male	G2	T2	NX	MX	1	25.5	0.375128	High
TCGA-G3-A25Y-01A	52	female	G3	T1	N0	M0	1	15.0667	-0.0352308	High
TCGA-G3-A3CI-01A	71	male	G2	T1	N0	M0	0	6	-0.405112	Low
TCGA-K7-A5RG-01A	66	male	G1	T1	NX	MX	0	17.3	0.13771	High
TCGA-EP-A3RK-01A	73	male	G2	T3	NX	MX	0	12.1	0.382609	High
TCGA-CC-A7IJ-01A	56	male	G3	T2	N0	M0	0	12.7333	0.649462	High
TCGA-MI-A75H-01A	77	male	Unknown	Unknown	NX	MX	0	24.9	0.0563396	High
TCGA-G3-AAV5-01A	67	male	G2	T2	N0	M0	0	11.8	0.381552	High
TCGA-ED-A7XP-01A	53	female	G3	T2	N0	M0	0	13.3333	-0.245287	Low
TCGA-DD-A1ED-01A	68	male	G1	T1	N0	M0	0	76.7	-0.622153	Low
TCGA-ED-A5KG-01A	60	female	G2	T2	N0	M0	0	28.4667	0.219253	High
TCGA-ED-A459-01A	47	male	G2	T2	N0	M0	0	30.3333	0.286422	High
TCGA-2Y-A9GX-01A	68	male	G2	T1	NX	MX	0	81.4	-0.0876347	Low
TCGA-DD-A73E-01A	66	male	G1	T1	N0	M0	0	1.46667	0.403407	High
TCGA-QA-A7B7-01A	48	male	G2	T2	NX	MX	0	3.13333	0.411668	High
TCGA-DD-AACL-01A	66	female	G3	T1	N0	M0	1	3.56667	0.641199	High
TCGA-MR-A520-01A	58	male	G1	T1	NX	MX	0	7.63333	-0.498718	Low
TCGA-DD-A1EF-01A	57	female	G3	T1	N0	M0	1	13.1333	-0.125195	Low
TCGA-G3-A25T-01A	45	female	G2	T3	N0	M0	0	51.7667	0.423481	High
TCGA-FV-A4ZP-01A	78	male	G2	T3	NX	M0	1	82.8667	0.486511	High
TCGA-WX-AA44-01A	64	female	G3	T1	NX	MX	0	20.5	0.485562	High
TCGA-DD-A4NE-01A	75	female	G3	T3	N0	M0	1	22	0.114909	High
TCGA-CC-A7IG-01A	47	male	G2	T2	N0	M0	1	9.96667	0.778001	High
TCGA-ZP-A9D0-01A	67	female	G1	T1	NX	MX	0	36.3667	-0.712704	Low
TCGA-G3-A25X-01A	73	male	G3	T2	N0	M0	0	59.3	0.0990554	High
TCGA-BC-4072-01B	74	female	G3	T3	N0	M0	1	49.6667	0.0748765	High
TCGA-XR-A8TC-01A	43	female	G2	T1	NX	MX	0	44.6333	-0.361603	Low
TCGA-BC-A3KF-01A	66	female	G2	T1	NX	M0	0	0.266667	-0.093987	Low
TCGA-O8-A75V-01A	54	male	G2	T1	NX	MX	0	17.9333	-0.051061	High
TCGA-DD-AADI-01A	43	female	G3	T1	N0	M0	0	36.1667	-0.124842	Low
TCGA-BC-A8YO-01A	66	female	G3	T4	N0	M0	0	18.7333	0.595717	High
TCGA-DD-A39V-01A	77	male	G3	T2	NX	M0	1	21.4333	0.488787	High
TCGA-DD-A1EC-01A	20	female	G3	T1	N0	M0	0	20.0667	-0.0413943	High
TCGA-DD-AACQ-01A	50	male	G3	T2	N0	M0	1	14.4	0.233618	High
TCGA-DD-A1EB-01A	72	female	G2	T1	N0	M0	0	67.2333	-0.491572	Low
TCGA-KR-A7K7-01A	61	female	G1	T2	N0	M0	0	31.7	0.416608	High
TCGA-DD-AAVV-01A	56	male	G3	T2	N0	M0	0	81.8333	-0.0174652	High
TCGA-DD-AADN-01A	59	male	G4	T1	NX	MX	0	29.9333	0.553624	High
TCGA-LG-A9QC-01A	48	male	G2	T1	NX	M0	0	14.1667	-0.329788	Low
TCGA-RC-A7S9-01A	47	female	G3	T1	N0	M0	0	21.3333	-0.0703111	Low
TCGA-BC-A112-01A	80	male	G2	T3	NX	MX	1	5.1	0.725368	High
TCGA-2Y-A9H0-01A	49	male	G1	T3	N0	M0	0	122.5	0.400253	High
TCGA-CC-A7IL-01A	61	male	G1	T3	N0	M0	1	9.26667	-0.0934932	Low
TCGA-KR-A7K2-01A	64	male	G1	T1	N0	M0	0	27.6333	-0.453307	Low
TCGA-DD-AADU-01A	60	male	G3	T2	N0	M0	0	18.4667	-0.0668237	Low
TCGA-ED-A66Y-01A	51	female	G3	T3	N0	M0	1	9.86667	0.386446	High
TCGA-CC-A8HT-01A	74	male	G2	T3	N0	M0	1	4.66667	0.642093	High
TCGA-DD-AADY-01A	55	female	G2	T1	N0	M0	0	18.5	-0.535469	Low
TCGA-BC-A216-01A	62	female	G2	T3	NX	M0	0	45.0333	-0.149276	Low
TCGA-RC-A7SF-01A	66	male	G2	T1	N0	M0	0	19.3	0.0212506	High
TCGA-RC-A7SK-01A	59	male	G3	T1	N0	M0	0	15.7333	0.0160762	High
TCGA-DD-AAD8-01A	73	female	G2	T1	N0	M0	0	40.6333	-0.0822255	Low
TCGA-DD-AAEE-01A	55	male	G4	T1	N0	M0	0	27	0.0442914	High
TCGA-DD-A119-01A	40	male	G3	T3	N0	M1	1	7.43333	-0.19273	Low
TCGA-G3-AAV6-01A	53	female	G3	T3	N0	M0	1	2.16667	0.429898	High
TCGA-DD-A73F-01A	77	female	G1	T1	N0	M0	0	36.1667	-0.0759982	Low
TCGA-DD-A4NP-01A	32	male	G3	T1	N0	M0	0	110.267	-0.109755	Low
TCGA-DD-AAEK-01A	51	male	G3	T2	N0	M0	0	35.5667	-0.210792	Low
TCGA-DD-A11D-01A	57	female	G2	T1	N0	M0	1	52	-0.224418	Low
TCGA-DD-A1EG-01A	76	male	G3	T1	N0	M0	1	45.7333	0.0840415	High
TCGA-PD-A5DF-01A	58	female	G2	T4	N0	M0	1	21.3	-0.0136993	High
TCGA-DD-A3A9-01A	64	female	G2	T4	N0	M1	1	31.0333	0.0305663	High
TCGA-2Y-A9H4-01A	68	male	G2	T1	N0	MX	0	48.4	0.107152	High
TCGA-DD-A118-01A	77	female	G2	T2	N0	M0	0	114.567	-0.338794	Low
TCGA-DD-A4NL-01A	46	male	G1	T1	N0	M0	0	57.0333	-0.491701	Low
TCGA-5C-A9VH-01A	70	male	G2	T1	N0	M0	0	10.7333	-0.335257	Low
TCGA-3K-AAZ8-01A	65	male	G1	T3	NX	MX	0	13.2	-0.148589	Low
TCGA-MI-A75G-01A	63	male	G2	T2	N0	M0	0	23.2667	-0.0724112	Low
TCGA-DD-A3A6-01A	72	female	G2	T2	N0	M0	1	108.6	0.276321	High
TCGA-CC-A5UD-01A	45	male	G2	T3	N0	M0	1	10.1333	0.663013	High
TCGA-DD-A3A3-01A	45	male	G2	T1	N0	M0	1	17.8333	-0.196871	Low
TCGA-CC-A7IH-01A	58	male	G1	T3	N0	M0	0	12.1667	-0.386538	Low
TCGA-DD-A4NH-01A	65	female	G3	T3	N0	M0	0	30.5667	0.189135	High
TCGA-K7-A6G5-01A	66	male	G2	T1	N0	MX	0	17.0667	-0.232632	Low
TCGA-DD-AACU-01A	59	male	G3	T1	N0	M0	0	52.2333	0.168655	High
TCGA-BW-A5NO-01A	50	male	G2	T3	NX	MX	0	0.666667	0.234399	High
TCGA-XR-A8TG-01A	58	male	G2	T1	NX	M0	0	29.9333	-0.302291	Low
TCGA-DD-A1EJ-01A	71	female	G2	T1	N1	M0	1	33.5	0.300297	High
TCGA-CC-5259-01A	60	female	G2	T4	N0	M0	0	8.33333	-0.0859629	Low
TCGA-2Y-A9H3-01A	45	male	G1	T2	NX	MX	0	50.5333	-0.414823	Low
TCGA-UB-AA0V-01A	69	female	G1	Unknown	NX	MX	0	10.4667	-0.397224	Low
TCGA-GJ-A9DB-01A	68	male	G2	T1	N0	MX	1	2.23333	0.111171	High
TCGA-DD-A4NK-01A	80	female	G2	T3	N0	M0	1	40.3333	-0.452261	Low
TCGA-2Y-A9H6-01A	68	female	G2	T1	NX	MX	0	11.9	-0.56918	Low
TCGA-BD-A2L6-01A	69	male	G2	T2	NX	MX	0	45.4333	-0.0511991	High
TCGA-G3-A5SM-01A	58	male	G3	T2	NX	M0	0	17.3333	-0.105646	Low
TCGA-DD-AAD5-01A	54	male	G3	T1	N0	M0	0	44.8333	1.07278	High
TCGA-BD-A3EP-01A	75	female	G2	T1	N0	M0	0	13.6333	0.144287	High
TCGA-CC-5260-01A	61	female	G1	T4	N0	M0	1	2.9	0.215071	High
TCGA-WQ-A9G7-01A	71	female	G3	T3	NX	M0	0	1	0.142227	High
TCGA-FV-A2QR-01A	75	male	G1	T1	N0	M0	1	19.3667	-0.316314	Low
TCGA-DD-AAW2-01A	69	male	G2	T1	N0	M0	0	61.8333	-0.359795	Low
TCGA-DD-AA3A-01A	81	female	G4	T1	N0	MX	1	13.6667	0.42122	High
TCGA-CC-5263-01A	35	male	G1	T3	N0	M0	1	4.3	0.37485	High
TCGA-FV-A495-01A	51	female	G2	T2	NX	M0	0	0.0333333	-0.238036	Low
TCGA-BC-A10U-01A	69	male	G2	T2	NX	MX	1	27.9	0.470465	High
TCGA-ZS-A9CE-01A	79	female	G1	T2	NX	MX	0	41.3667	-0.11035	Low
TCGA-G3-A7M8-01A	31	male	G1	T1	NX	MX	0	14.3333	-0.399699	Low
TCGA-5R-AA1D-01A	17	female	G3	T3	N0	M0	0	14.9667	-0.634843	Low
TCGA-ED-A82E-01A	60	female	G2	T3	N0	M0	0	13.6	0.0634234	High
TCGA-DD-A3A1-01A	65	male	G2	T3	N0	M0	1	7.76667	0.455928	High
TCGA-MI-A75E-01A	61	male	G2	T4	N0	M0	0	16.9	-0.116444	Low
TCGA-DD-AAEA-01A	65	male	G3	T1	N0	M0	0	19.1667	0.238789	High
TCGA-ZS-A9CF-01A	64	male	G2	T2	NX	MX	0	80.4	-0.0590259	Low
TCGA-G3-A25V-01A	68	male	G2	T1	N0	M0	0	28.6667	-0.186338	Low
TCGA-CC-A9FS-01A	55	male	G2	T2	N0	M0	0	7.03333	-0.125407	Low
TCGA-BC-A69H-01A	64	male	G3	T2	NX	M0	0	14.8	0.616265	High
TCGA-DD-A3A7-01A	67	male	G3	T3	N0	M0	1	13.9667	0.429892	High
TCGA-CC-5261-01A	44	male	G2	T2	N0	M0	1	3.23333	-0.25528	Low
TCGA-G3-AAV0-01A	58	male	G2	T1	N0	M0	0	15.8667	0.0945119	High
TCGA-DD-AAE4-01A	49	female	G1	T1	N0	M0	0	20.2667	-0.514993	Low
TCGA-CC-A7II-01A	54	male	G3	T3	N0	M0	0	13.3	0.0117309	High
TCGA-DD-A3A8-01A	75	male	G2	T2	N0	M0	1	0.366667	-0.318166	Low
TCGA-G3-A7M5-01A	76	male	G2	T1	NX	MX	0	14.9	0.0545576	High
TCGA-CC-A3MC-01A	54	male	G2	T3	N0	M0	0	12.1	0.269047	High
TCGA-ED-A66X-01A	35	male	G3	T3	N0	M0	0	13.5333	-0.212269	Low
TCGA-G3-A6UC-01A	65	male	G2	T3	N0	M0	0	22.3667	-0.43349	Low
TCGA-BD-A3ER-01A	62	male	G2	T2	NX	MX	0	37.1667	-0.12548	Low
TCGA-DD-A3A5-01A	66	female	G2	T3	N0	M0	1	104.167	-0.105262	Low
TCGA-DD-AACH-01A	69	male	G3	T2	N0	M0	1	6.5	0.627886	High
TCGA-CC-5262-01A	67	male	G1	T4	N0	M0	1	3.43333	0.213406	High
TCGA-DD-AADG-01A	70	male	G3	T3	N0	M0	0	38.1667	-0.326158	Low
TCGA-DD-AAW0-01A	54	male	G2	T1	N0	M0	0	67.1667	-0.169392	Low
TCGA-DD-AACJ-01A	75	male	G2	T2	N0	M0	0	70.0667	0.498069	High
TCGA-DD-AADL-01A	58	male	G4	T1	N0	M0	0	21.2	-0.0173179	High
TCGA-RC-A6M6-01A	75	male	G3	T2	NX	M0	0	0.3	1.04543	High
TCGA-DD-A4NO-01A	65	male	G1	T1	N0	M0	0	74.8333	-0.201162	Low
TCGA-CC-A5UE-01A	48	male	G2	T4	N0	M0	1	9.06667	0.976102	High
TCGA-G3-A7M7-01A	65	male	G1	T1	NX	MX	0	12.0333	-0.312991	Low
TCGA-ES-A2HT-01A	54	male	G2	T1	NX	MX	1	14.6	-0.405958	Low
TCGA-DD-AACX-01A	66	male	G3	T2	N0	M0	0	5.66667	0.262024	High
TCGA-2Y-A9GV-01A	54	female	G1	T1	NX	MX	1	84.4	-0.442245	Low
TCGA-DD-AACF-01A	68	male	G3	T1	N0	M0	1	12.1667	-0.190335	Low
TCGA-UB-A7MA-01A	62	female	G2	T2	N0	M0	0	28.2667	0.158017	High
TCGA-G3-A25Z-01A	58	male	G2	T1	N0	M0	0	21.8333	-0.0308521	High
TCGA-MI-A75C-01A	64	male	G3	T1	N0	M0	0	9.7	0.519569	High
TCGA-DD-A4NA-01A	67	female	G3	T2	N1	M0	0	33.6	0.206896	High
TCGA-ZP-A9CV-01A	59	male	G1	T1	NX	MX	1	36.2667	-0.354251	Low
TCGA-T1-A6J8-01A	68	male	G2	T1	NX	M0	0	0.766667	-0.0538346	Low
TCGA-DD-A1EK-01A	64	female	G2	T4	N0	M1	1	18.6	-0.11216	Low
TCGA-5C-AAPD-01A	61	male	G1	T2	N0	M0	0	0.666667	0.47636	High
TCGA-KR-A7K8-01A	57	male	G1	T1	N0	M0	0	30.2	0.0760973	High
TCGA-DD-AAD6-01A	66	male	G3	T3	N0	M0	0	22.4	0.483588	High
TCGA-DD-A4NB-01A	25	male	G2	T1	N0	M0	0	32.9667	-0.244415	Low
TCGA-DD-A11C-01A	69	male	G3	T1	N0	M0	0	22.0667	-0.499662	Low
TCGA-WJ-A86L-01A	68	female	G2	T1	NX	MX	0	11.5	0.0787187	High
TCGA-ED-A8O6-01A	50	female	G3	T3	N0	M0	1	1.86667	0.110208	High
TCGA-DD-AAEB-01A	60	male	G2	T1	N0	M0	0	15.9333	-0.757727	Low
TCGA-2Y-A9GU-01A	55	female	G2	T1	NX	MX	0	64.6333	-0.721523	Low
TCGA-DD-A73A-01A	71	male	G2	T1	N0	M0	0	24.2667	-0.117276	Low
TCGA-RC-A6M4-01A	74	female	G2	T3	NX	MX	0	0.733333	-0.385861	Low
TCGA-DD-AAVY-01A	56	male	G2	T3	N0	M0	0	65.6667	-0.251429	Low
TCGA-DD-A1EL-01A	23	male	G3	T2	N0	M0	1	13.8333	0.871583	High
TCGA-DD-A4NJ-01A	54	female	G2	T2	N0	M0	0	30.9333	0.0497691	High
TCGA-G3-A5SL-01A	70	male	G2	T2	NX	M0	0	20.7	-0.405074	Low
TCGA-DD-AACG-01A	52	male	G4	T2	N0	M0	1	15.6333	0.460752	High
TCGA-DD-AAC8-01A	72	male	G3	T1	N0	M0	1	0.533333	0.62351	High
TCGA-ED-A7XO-01A	29	male	G2	T3	N0	M0	0	14.2333	-0.0710509	Low
TCGA-DD-AACB-01A	74	female	G3	T1	N0	M0	0	77.4667	0.774363	High
TCGA-G3-A7M6-01A	60	female	G3	T1	NX	MX	0	21.0667	0.125919	High
TCGA-ED-A97K-01A	54	male	G2	T3	N0	M0	0	0.2	0.188443	High
TCGA-DD-A73C-01A	65	female	G1	T3	N0	M0	0	23.3667	-0.44483	Low
TCGA-DD-AAW1-01A	55	male	G2	T3	N0	M0	0	66.3	-0.0809667	Low
TCGA-XR-A8TF-01A	74	male	G1	T1	NX	MX	1	23.1	-0.116217	Low
TCGA-CC-A5UC-01A	63	male	G3	T3	N0	M0	1	11.5667	-0.28362	Low
TCGA-DD-A39Y-01A	67	male	G3	T1	NX	M0	1	5.7	0.888312	High
TCGA-DD-A114-01A	42	male	G3	T2	Unknown	M0	1	38.3	0.459921	High
TCGA-NI-A8LF-01A	74	male	G3	T1	NX	MX	0	26.6333	-0.468211	Low
TCGA-DD-AADF-01A	64	female	G4	T1	N0	M0	1	3.83333	-0.0519839	High
TCGA-DD-AAEI-01A	72	male	G2	T1	N0	M0	0	51.0333	-0.039273	High
TCGA-2Y-A9H5-01A	59	female	G3	T1	N0	MX	1	18.5	-0.175669	Low

## Sheet: Supplementary Table 5
Supplementary Table 5. Amplification peaks of high ac4Cscore group in LIHC
cytoband	8q24.21	1q21.3	17q25.3	3q26.31	5p15.33	6p25.3	13q32.3	19q13.11	7q21.13	13q34	1q32.3	20q13.13	6q12
q value	9.5565e-24	1.8427e-12	2.1572e-07	1.4581e-06	2.4477e-05	0.0027067	2.5176e-06	0.014364	0.016644	3.1179e-07	0.0063028	0.17715	0.19904
residual q value	9.5565e-24	5.9035e-11	2.1572e-07	1.4581e-06	2.4477e-05	0.0027067	0.0090359	0.014364	0.016644	0.086191	0.16712	0.17715	0.19904
wide peak boundaries	chr8:126418968-128729289	chr1:150687937-150750089	chr17:79878997-79965179	chr3:172540059-172567701	chr5:976720-1021103	chr6:1-10904735	chr13:92615603-114364328	chr19:33243733-33332717	chr7:90697392-93103966	chr13:95560721-114364328	chr1:214008124-214128215	chr20:50350449-50404982	chr6:63361674-63856435
genes in wide peak	MYC	CTSS	TBC1D16	[TNFSF10]	NKD2	BMP6	ATP4B	CEBPA	KRIT1	ATP4B	PROX1	[LINC01271]	PTP4A1
	POU5F1B	GOLPH3L	LOC101928738		LOC100506688	BPHL	COL4A1	CEBPA-AS1	CDK6	COL4A1			PHF3
	PVT1	HORMAD1	LOC101928766			DSP	COL4A2		CYP51A1	COL4A2			EYS
	FAM84B					SERPINB1	DCT		PEX1	GPR183
	TMEM75					F13A1	GPR183		CDK14	EFNB2
	CASC8					FOXF2	EFNB2		MTERF1	ERCC5
	CASC11					FOXC1	ERCC5		FZD1	F7
	MIR1205					GCNT2	F7		AKAP9	F10
	MIR1206					GMDS	F10		ERVW-1	FGF14
	MIR1207					IRF4	FGF14		ANKIB1	GAS6
	MIR1204					MAK	GPC5		SAMD9	GPR18
	MIR1208					NQO2	GAS6		GATAD1	ING1
	CCAT1					SERPINB6	GPR18		RBM48	IPO5
	PCAT1					SERPINB9	ING1		FAM133B	LAMP1
	CCAT2					RREB1	IPO5		LRRD1	LIG4
	PRNCR1					SSR1	LAMP1		CYP51A1-AS1	PCCA
	LINC00824					TFAP2A	LIG4		MIR1285-1	DNAJC3
	CASC21					TUBB2A	PCCA		LOC101927497	RAP2A
	CASC19					RIPK1	DNAJC3		LOC105375396	GRK1
	PCAT2					PRPF4B	RAP2A			SLC10A2
						GCM2	GRK1			SLC15A1
						CDYL	SLC10A2			SOX1
						LY86	SLC15A1			TFDP1
						EEF1E1	SOX1			TPP2
						ECI2	TFDP1			ZIC2
						FARS2	TPP2			STK24
						RPP40	ZIC2			CUL4A
						FAM50B	STK24			IRS2
						SLC35B3	CUL4A			PROZ
						NRN1	IRS2			ARHGEF7
						TMEM14C	PROZ			CDC16
						PAK1IP1	ARHGEF7			CLDN10
						EXOC2	CDC16			ITGBL1
						WRNIP1	CLDN10			TM9SF2
						DUSP22	ITGBL1			MBNL2
						LYRM4	TM9SF2			FARP1
						SLC22A23	GPC6			TUBGCP3
						BLOC1S5	MBNL2			TNFSF13B
						TXNDC5	FARP1			RASA3
						TMEM14B	ABCC4			DZIP1
						RIOK1	TUBGCP3			MYO16
						FOXQ1	TNFSF13B			ATP11A
						HUS1B	SOX21			MCF2L
						SNRNP48	RASA3			DOCK9
						LINC01600	DZIP1			OXGR1
						PIP5K1P1	MYO16			BIVM
						SYCP2L	ATP11A			TMCO3
						LINC00518	MCF2L			ARGLU1
						PXDC1	DOCK9			DCUN1D2
						SERPINB9P1	TGDS			ANKRD10
						FAM217A	OXGR1			RAB20
						LOC285766	BIVM			NAXD
						LINC01622	TMCO3			UGGT2
						LY86-AS1	ARGLU1			PCID2
						CAGE1	DCUN1D2			UPF3A
						MYLK4	ANKRD10			KDELC1
						TUBB2B	RAB20			CARS2
						C6orf52	NAXD			GRTP1
						PSMG4	UGGT2			TMTC4
						LINC01011	PCID2			ABHD13
						HTATSF1P2	UPF3A			ZIC5
						C6orf201	KDELC1			GGACT
						LINC00266-3	CARS2			TEX30
						KU-MEL-3	GRTP1			ADPRHL1
						PPP1R3G	TMTC4			TEX29
						HULC	ABHD13			METTL21EP
						SCARNA27	ZIC5			SPACA7
						LYRM4-AS1	GGACT			RNF113B
						TFAP2A-AS1	TEX30			LINC00343
						MIR3691	ADPRHL1			CLYBL
						LOC100506207	TEX29			METTL21C
						LOC100507194	METTL21EP			NALCN
						LOC100507506	SPACA7			HS6ST3
						GMDS-AS1	RNF113B			DAOA
						BLOC1S5-TXNDC5	LINC00343			DAOA-AS1
						EEF1E1-BLOC1S5	GPR180			FGF14-IT1
						MIR4645	CLYBL			FGF14-AS2
						MIR5689	METTL21C			LINC00551
						MIR5683	NALCN			LINC00567
						LOC101927691	HS6ST3			LINC00346
						FOXCUT	DAOA			CHAMP1
						LOC101927730	DAOA-AS1			UBAC2
						LOC101927759	FGF14-IT1			TMEM255B
						LOC101927950	FGF14-AS2			ATP11AUN
						LOC101927972	LINC00551			LINC00452
						MIR7641-2	LINC00567			CCDC168
						MIR6720	LINC00346			GAS6-AS1
						MIR7853	CHAMP1			MIR623
						LOC102724096	UBAC2			LINC00460
						MIR5689HG	TMEM255B			FAM155A
							ATP11AUN			COL4A2-AS2
							LINC00452			LINC00552
							CCDC168			FKSG29
							GAS6-AS1			DNAJC3-AS1
							MIR623			UBAC2-AS1
							LINC00460			MCF2L-AS1
							FAM155A			MIR1267
							COL4A2-AS2			MIR4306
							LINC00552			MIR3170
							FKSG29			LINC00403
							DNAJC3-AS1			LOC100506016
							UBAC2-AS1			GAS6-AS2
							MCF2L-AS1			BIVM-ERCC5
							MIR1267			MIR2681
							MIR4306			MIR4501
							MIR3170			MIR4502
							LINC00403			MIR4705
							LOC100506016			MIR548AR
							GAS6-AS2			DOCK9-AS2
							SOX21-AS1			LINC00554
							BIVM-ERCC5			LINC00565
							MIR2681			CLYBL-AS2
							MIR4501			GRTP1-AS1
							MIR4502			FGF14-AS1
							MIR4705			DOCK9-AS1
							MIR548AR			LINC00411
							DOCK9-AS2			LINC00443
							LINC00554			LINC00454
							LINC00557			COL4A2-AS1
							LINC00565			ATP11A-AS1
							GPC5-AS1			ARHGEF7-AS1
							GPC6-AS1			ARHGEF7-AS2
							GPC6-AS2			FAM155A-IT1
							CLYBL-AS2			PCCA-AS1
							GRTP1-AS1			NALCN-AS1
							FGF14-AS1			MYO16-AS1
							DOCK9-AS1			LINC00359
							LINC00411			LOC101060553
							LINC00443			LINC00676
							LINC00454			LOC101927437
							CLDN10-AS1			CLYBL-AS1
							COL4A2-AS1			LINC00368
							ATP11A-AS1			LINC00354
							ARHGEF7-AS1			LINC01070
							ARHGEF7-AS2			LOC101928730
							FAM155A-IT1			LINC01043
							PCCA-AS1			LOC101928841
							NALCN-AS1			MIR8073
							MYO16-AS1			MIR8075
							LINC00359			LINC01232
							LOC101060553			LINC00456
							LINC00676			LINC01044
							LOC101927248			LINC00399
							LOC101927284			LINC01309
							LOC101927437			LINC00431
							CLYBL-AS1			LINC00396
							LINC00368			LINC01039
							LINC00354			LINC01054
							LINC01070			F10-AS1
							LOC101928730			LOC105370333
							LINC01043			LOC105370369
							LOC101928841			LINC00449
							MIR8073
							MIR8075
							LINC01232
							LINC00456
							LINC01044
							LINC00363
							LINC00399
							LINC01309
							LINC00431
							LINC00396
							LINC01039
							LINC01054
							F10-AS1
							LOC105370333
							LOC105370369
							LINC00449

## Sheet: Supplementary Table 6
Supplementary Table 6. Deletion peaks of high ac4Cscore group in LIHC
cytoband	17p13.1	13q14.2	8p23.2	12p12.1	14q23.3	1p36.11	4q34.3	6q26	8p21.1	10q23.31	16q23.1	11q25	4q22.1	1p36.23	12q24.33	2q23.1	9p24.1	1p36.32	16p13.3
q value	3.2662e-28	2.9195e-23	1.3548e-24	3.4046e-07	3.1523e-06	3.2248e-13	4.1054e-08	5.1675e-05	2.6127e-20	0.00011669	0.0026588	0.0076558	0.00044924	1.1577e-19	0.045384	0.086446	0.096101	8.2571e-19	0.18236
residual q value	3.2662e-28	3.077e-23	5.9247e-14	3.3834e-07	3.0666e-06	5.1281e-06	1.4631e-05	5.1675e-05	8.194e-05	0.00011669	0.0025762	0.0076558	0.010638	0.043648	0.045576	0.086446	0.096101	0.12925	0.18009
wide peak boundaries	chr17:4639025-9582315	chr13:48089823-48982793	chr8:2166023-6779222	chr12:23188681-24213900	chr14:62133141-107043718	chr1:1-33089450	chr4:174975407-190214555	chr6:147140319-170805979	chr8:15229638-32551867	chr10:87857401-88276974	chr16:78026822-79597721	chr11:96509160-135086622	chr4:72560000-89730390	chr1:1-10301298	chr12:122959876-133275309	chr2:148004820-148646820	chr9:1-32973269	chr1:1-7922162	chr16:1095749-1247299
genes in wide peak	ACADVL	RCBTB2	ANGPT2	SOX5	hsa-mir-1185-2	hsa-mir-551a	AGA	ACAT2	NAT1	PTEN	CLEC3A	ACAT1	AFM	hsa-mir-551a	SCARB1	MBD5	ACO1	hsa-mir-551a	TPSAB1
	ALOX12	RB1	AGPAT5	MIR920	SERPINA3	AK2	SLC25A4	CCR6	NAT2	KLLN	WWOX	ACRV1	AFP	RERE	EIF2B1		PLIN2	CDK11B	CACNA1H
	ALOX12B	ITM2B	CSMD1		ACTN1	ALPL	CASP3	ESR1	ADRA1A			BIRC2	ALB	CA6	STX2		CDKN2A	DFFB	TPSG1
	ALOX12P2	LPAR6	MCPH1		ACYP1	RERE	DCTD	GPR31	ASAH1			BIRC3	ANXA3	CDK11B	GOLGA3		CDKN2B	DVL1	TPSB2
	ALOX15B	CYSLTR2	LOC100287015		AKT1	ADGRB2	F11	IGF2R	ATP6V1B2			APLP2	AREG	DFFB	GTF2H3		DMRT1	MEGF6
	ARRB2	LINC00462	MCPH1-AS1		ARG2	C1QA	ACSL1	KIF25	BMP1			APOA1	ART3	DVL1	MMP17		ELAVL2	GABRD
	ASGR1	LINC00441	MIR4659A		BDKRB1	C1QB	FAT1	LPA	POLR3D			APOA4	BMP3	MEGF6	POLE		FOXD4	GNB1
	ASGR2		MIR4659B		BDKRB2	C1QC	FRG1	MAS1	BNIP3L			APOC3	BTC	ENO1	PXMP2		MLANA	ZBTB48
	ATP1B2		LOC101927815		ZFP36L1	CA6	GPM6A	MAP3K4	CHRNA2			ARCN1	CCNG2	GABRD	RAN		GLDC	PEX10
	C1QBP		MIR8055		CALM1	CAPZB	ING2	AFDN	CLU			ATM	SCARB2	GNB1	SFSWAP		IFNA1	PRKCZ
	CD68				SERPINA6	CASP9	IRF2	OPRM1	DPYSL2			FXYD2	CDS1	ZBTB48	UBC		IFNA2	RPL22
	CHD3				ENTPD5	RUNX3	KLKB1	PARK2	DUSP4			CXCR5	DMP1	TNFRSF9	ZNF10		IFNA4	SCNN1D
	CHRNB1				FOXN3	TNFRSF8	MTNR1A	PCMT1	EGR3			CASP1	DSPP	PEX10	ZNF26		IFNA5	SKI
	CHRNE				CHGA	CDA	TLR3	PDCD2	DMTN			CASP4	EREG	PIK3CD	ZNF84		IFNA6	TP73
	CLDN7				CKB	CDK11B	VEGFC	PLG	EPHX2			CASP5	FGF5	PRKCZ	ZNF140		IFNA7	TNFRSF4
	DLG4				CRIP1	CDC42	SORBS2	PSMB1	EXTL3			CBL	GK2	RPL22	CDK2AP1		IFNA8	MMP23B
	DVL2				CRIP2	CD52	FAM149A	RPS6KA2	PTK2B			CD3D	CXCL1	SCNN1D	ULK1		IFNA10	MMP23A
	EFNB3				DIO2	RCC1	PDLIM3	SLC22A1	FGL1			CD3E	CXCL2	SKI	PIWIL1		IFNA13	KCNAB2
	EIF4A1				DIO3	CLCN6	CLDN22	SLC22A3	GFRA2			CD3G	CXCL3	SLC2A5	NCOR2		IFNA14	TNFRSF25
	EIF5A				DLST	CLCNKA	NEIL3	SLC22A2	GNRH1			CHEK1	HNRNPD	TP73	MPHOSPH9		IFNA16	TNFRSF14
	ENO3				DYNC1H1	CLCNKB	UFSP2	SOD2	GSR			CRYAB	IBSP	TNFRSF4	ZNF268		IFNA17	TNFRSF18
	FGF11				EIF2S1	CNR2	CDKN2AIP	T	GTF2E2			DDX6	CXCL8	MMP23B	TMED2		IFNA21	PER3
	GP1BA				EIF5	COL16A1	TENM3	TBP	LOXL2			DDX10	CXCL10	MMP23A	SNRNP35		IFNA22P	VAMP3
	GPS2				ELK2AP	CORT	LRP2BP	TCP1	LPL			DLAT	CXCL9	KCNAB2	FZD10		IFNB1	ISG15
	GUCY2D				EML1	DDOST	STOX2	TCP10	MSR1			DPAGT1	AFF1	TNFRSF25	P2RX2		IFNW1	PLCH2
	MYH10				ERH	DFFA	CFAP97	TCTE3	NEFM			DRD2	NKX6-1	TNFRSF14	ANKLE2		INSL4	CEP104
	NUP88				ESR2	DFFB	SPCS3	DYNLT1	NEFL			ETS1	PF4	TNFRSF18	RIMBP2		JAK2	KLHL21
	PER1				ESRRB	DVL1	TRAPPC11	THBS2	NKX3-1			FDX1	PF4V1	PER3	ATP6V0A2		MLLT3	SLC35E2
	PFAS				FNTB	E2F2	CENPU	EZR	PCM1			FLI1	PKD2	VAMP3	GALNT9		MTAP	UTS2
	PFN1				FOS	ECE1	WWC2	VIP	PDGFRL			SLC37A4	PPEF2	H6PD	ARL6IP4		NDUFB6	RER1
	PLD2				FUT8	MEGF6	SNX25	RNASET2	PNOC			GRIA4	PPBP	ISG15	SBNO1		NFIB	ACOT7
	POLR2A				GALC	EPHA2	LOC90768	SYNJ2	PPP2CB			GRIK4	PRKG2	PLCH2	CHFR		PTPRD	CAMTA1
	PSMB6				GPX2	ENO1	WDR17	LATS1	PPP2R2A			GUCY1A2	MAPK10	CEP104	PITPNM2		RFX3	ICMT
	RPL26				GSTZ1	EPB41	ZFP42	QKI	PPP3CC			H2AFX	PTPN13	KLHL21	EP400		RLN1	CHD5
	SHBG				GTF2A1	EPHA8	SPATA4	WTAP	SFTPC			HMBS	CXCL6	SLC35E2	DHX37		RLN2	NOC2L
	SLC2A4				BRF1	EPHB2	ENPP6	AKAP12	SLC7A2			HSPA8	CXCL11	UBE4B	FBRSL1		RPS6	ARHGEF16
	SOX15				HSPA2	EXTL1	ASB5	UST	SLC18A1			HSPB2	CXCL5	UTS2	DDX55		SH3GL2	SSU72
	VAMP2				HSP90AA1	EYA3	WWC2-AS2	PDE10A	STC1			HTR3A	SPP1	RER1	AACS		SLC1A1	WRAP73
	TP53				IFI27	FABP3	RWDD4	KATNA1	WRN			IL10RA	SPARCL1	PARK7	NOC4L		SMARCA2	SDF4
	ZNF232				ITPK1	FGR	PRIMPOL	FGFR1OP	FZD3			IL18	USO1	ACOT7	OGFOD2		SNAPC3	MXRA8
	SLC25A11				JAG2	MTOR	TRIML2	SCAF8	TUSC3			STT3A	HERC3	CLSTN1	TCTN2		TEK	HES2
	TNK1				KLC1	FUCA1	CCDC110	TAB2	UBXN8			KCNJ1	STBD1	CAMTA1	CCDC92		TYRP1	CPSF3L
	TNFSF13				LTBP2	IFI6	CYP4V2	SASH1	ADAM7			KCNJ5	CDKL2	ICMT	PUS1		VLDLR	C1orf159
	TNFSF12				MARK3	GABRD	F11-AS1	SYNE1	TNFRSF10D			VWA5A	ABCG2	CHD5	C12orf65		MPDZ	AURKAIP1
	TM4SF5				MAX	GALE	LINC01098	MTHFD1L	TNFRSF10C			MCAM	G3BP2	NOC2L	TMEM132C		CER1	MRPL20
	USP6				ATXN3	GNB1	LOC339975	IPCEF1	TNFRSF10B			KMT2A	HNRNPDL	RNU6-1	TMEM132B		PLAA	ATAD3A
	RABEP1				MAP3K9	SFN	TRIML1	TIAM2	TNFRSF10A			MMP1	FAM13A	ARHGEF16	LINC01257		PUM3	PANK4
	KCNAB3				ALDH6A1	GPR3	ANKRD37	LINC01558	FGF17			MMP3	CXCL13	SSU72	TMEM132D		RCL1	DNAJC11
	AURKB				MTHFD1	HCRTR1	LOC389247	FBXO5	DOK2			MMP7	HPSE	WRAP73	SLC15A4		TOPORS	AJAP1
	NTN1				NDUFB1	HDAC1	HELT	RGS17	MTMR7			MMP8	PPBPP2	SLC45A1	BRI3BP		DMRT2	TP73-AS1
	STX8				SERPINA5	ZBTB48	LINC01060	DLL1	ENTPD4			MMP10	CCNI	SDF4	RFLNA		RRAGA	PLEKHG5
	FXR2				PGF	HMGN2	FAM92A1P2	MRPL18	PHYHIP			MMP12	SEC31A	ERRFI1	ZNF664		PSIP1	LRRC47
	MPDU1				SERPINA1	HMGCL	C4orf47	CLDN20	SORBS3			MMP13	WDFY3	MXRA8	GLT1D1		INSL6	HES4
	SPAG7				SERPINA4	HPCA	FRG2	NOX3	NPM2			NCAM1	PARM1	HES2	PGAM5		KDM4C	PRDM16
	ACAP1				PIGH	HSPG2	SLED1	TFB1M	DCTN6			NFRKB	RCHY1	CPSF3L	RILPL2		KANK1	VWA1
	KIAA0753				PPP2R5C	HTR1D	FLJ38576	SNX9	PNMA2			NNMT	ANKRD17	C1orf159	DNAH10		DDX58	NADK
	CLEC10A				PPP2R5E	HTR6	LINC00290	MPC1	ADAM28			NPAT	NAAA	AURKAIP1	LOC283352		SLC24A2	MMEL1
	KIF1C				LGMN	ID3	LOC728175	UNC93A	RBPMS			NRGN	COQ2	MRPL20	ADGRD1		RANBP6	OR4F5
	GABARAP				PSEN1	TNFRSF9	MIR3945HG	MTRF1L	LZTS1			OPCML	MRPS18C	ATAD3A	DDX51		CD274	NOL9
	NLRP1				PSMC1	STMN1	CLDN24	RMND1	XPO7			PAFAH1B2	COPS4	PANK4	LOC338797		AK3	LINC00115
	ARHGEF15				ABCD4	LCK	DUX4	PHF10	TRIM35			PGR	HSD17B11	DNAJC11	EP400NL		CDKN2A-AS1	MORN1
	CAMTA2				RAD51B	MATN1	MIR1305	ERMARD	RHOBTB2			POU2AF1	HERC5	AJAP1	RILPL1		EQTN	CPTP
	KDM6B				MOK	MFAP2	DBET	AGPAT4	KIF13B			PPP2R1B	PLAC8	CTNNBIP1	KMT5A		BNC2	TAS1R1
	WSCD1				SEL1L	MTHFR	MIR3945	TULP4	PSD3			PTS	NUDT9	TP73-AS1	LINC00944		HAUS6	OR4F16
	CTDNEP1				SRSF5	NBL1	LINC01093	PLEKHG1	LEPROTL1			NECTIN1	NUP54	PLEKHG5	LINC00939		CNTLN	CCNL2
	PIK3R5				SLC8A3	NPPA	LOC100506272	ARID1B	SLC39A14			RDX	HERC6	LRRC47	FLJ37505		FOCAD	ESPN
	ELP5				SLC10A1	NPPB	MIR4455	TMEM181	FGF20			RPS25	SDAD1	HES4	LOC440117		SPATA6L	TAS1R3
	AIPL1				SPTB	OPRD1	LOC101928590	ZBTB2	ADAMDEC1			SC5D	BMP2K	PRDM16	FZD10-AS1		CDC37L1	ATAD3B
	RNF167				TGFB3	PAFAH2	LINC01099	SMOC2	CNOT7			SCN2B	2021-09-11	NMNAT1	ANHX		DENND4C	PLEKHN1
	SENP3				TNFAIP2	PAX7	WWC2-AS1	ULBP3	PURG			SCN4B	MEPE	VWA1	SNORA49		PLGRKT	PERM1
	SNORA67				TRAF3	PEX10	LINC01262	ARMT1	ZDHHC2			SDHD	PRDM8	NADK	LOC100128554		CBWD1	CFAP74
	PELP1				TSHR	PEX14	LOC102723766	ZDHHC14	SLC25A37			ST3GAL4	KLHL8	MMEL1	LOC100130238		KLHL9	THAP3
	RANGRF				VRK1	PGD	LVCAT8	FRMD1	SCARA3			SLN	SHROOM3	OR4F5	LOC100190940		IFNK	LOC115110
	MINK1				WARS	PIK3CD	LOC105377590	AGPAT4-IT1	SARAF			SORL1	ENOPH1	NOL9	ZNF605		RIC1	ACAP3
	MED31				XRCC3	PLA2G2A	LINC01596	LINC00574	KCTD9			SRPRA	MRPL1	LINC00115	MIR4304		DMRT3	UBE2J2
	DERL2				YY1	PLA2G5		CCDC170	PIWIL2			ST14	THAP9	MORN1	MIR3612		DMRTA1	PUSL1
	YBX2				ZBTB25	PLOD1		MYCT1	ELP3			TAGLN	SCD5	GPR157	MIR3908		LRRC19	B3GALT6
	FAM64A				DPF3	EXOSC10		ULBP2	INTS10			TECTA	FRAS1	SPSB1	LRCOL1		MOB3B	TPRG1L
	XAF1				GPR68	PPP1R8		ULBP1	CCDC25			THY1	ARHGAP24	CPTP	LOC100507091		CAAP1	FAM213B
	BORCS6				TCL1A	PRKCZ		LPAL2	INTS9			TRPC6	FAM175A	TAS1R1	LINC00943		ERMP1	ACTRT2
	SLC52A1				GPR65	PTAFR		PPP1R14C	CSGALNACT1			UPK2	NAA11	OR4F16	ZNF664-FAM101A		IFT74	MIB2
	WRAP53				NUMB	RAP1GAP		RSPH3	HR			ZBTB16	GPAT3	CCNL2	MIR4419B		PDCD1LG2	SAMD11
	DHX33				ADAM21	RBBP4		TTLL2	PBK			ZNF202	PIGY	ESPN	MIR5188		DOCK8	LOC148413
	PLSCR3				ADAM20	RHCE		FAM120B	ZNF395			CUL5	HELQ	TAS1R3	LINC00507		GLIS3-AS1	PHF13
	NLGN2				ADAM6	RHD		FNDC1	BIN3			BARX2	PCAT4	ATAD3B	LOC100996671		TPD52L3	LINC00337
	ZBTB4				DLK1	RNU1-4		LRP11	TEX15			ZPR1	ANTXR2	PLEKHN1	LOC100996679		IL33	CCDC27
	CXCL16				CCNK	SNORA73A		SERAC1	MTUS1			USP2	LIN54	SLC25A33	ZNF891		TMEM261	CALML6
	TRAPPC1				DCAF5	RPA2		PPIL4	CCAR2			PCSK7	C4orf36	LZIC	LOC101927415		ADAMTSL1	FAAP20
	ALOXE3				ALKBH1	RPL11		LINC00473	SH2D4A			HTR3B	PAQR3	PERM1	LOC101927464		UHRF2	ATAD3C
	MIS12				EIF2B2	RPL22		SYTL3	PDLIM2			ZW10	THAP6	CFAP74	LOC101927592		TAF1L	LINC01342
	PHF23				MTA1	RPS6KA1		SFT2D1	EBF2			MMP20	C4orf26	THAP3	LOC101927616		C9orf66	TTLL10
	CTC1				PNMA1	RSC1A1		GINM1	FAM160B2			UBE4A	PPM1K	LOC115110	LOC101927637		LINC00032	NPHP4
	NDEL1				RPS6KA5	SCNN1D		TAGAP	HMBOX1			EI24	RASGEF1B	RBP7	LOC101927694		LINGO2	FAM41C
	PITPNM3				TRIP11	SDHB		STXBP5	NUDT18			FEZ1	TIGD2	ACAP3	LOC101927735		TTC39B	LOC284661
	TEKT1				NRXN3	SRSF4		PACRG	DOCK5			ARHGAP32	RASSF6	UBE2J2	LOC101928416		SAXO1	C1orf174
	ZMYND15				AKAP5	SKI		RAET1E	BIN3-IT1			C2CD2L	CNOT6L	PUSL1	LOC101928530		FREM1	KLHL17
	RPAIN				SPTLC2	SLC2A5		CNKSR3	REEP4			RBM7	C4orf22	B3GALT6	LOC101928597		KIAA2026	TMEM240
	TMEM107				BAG5	SLC9A1		RAET1L	STMN4			MPZL2	EPGN	TPRG1L	MIR6763		KCNV2	TMEM52
	NAA38				C14orf2	SRM		PNLDC1	CHMP7			YAP1	NAP1L5	FAM213B	MIR6880		GLIS3	AGRN
	NEURL4				CDC42BPB	TAF12		LOC154449	VPS37A			HYOU1	FAM13A-AS1	ACTRT2	MIR8072		C9orf72	GPR153
	ZNF594				TCL1B	TCEA3		DACT2	NKX2-6			ATP5L	GPRIN3	MIB2	THRIL		CCDC171	FAM132A
	HES7				RGS6	TCEB3		C6orf118	PEBP4			ADAMTS8	COX18	SAMD11	LINC00508		TUSC1	HES5
	TXNDC17				SUSD6	TNFRSF1B		OSTCP1	CDCA2			TREH	CCDC158	LOC148413	LOC105370068		LURAP1L	SMIM1
	TMEM88				FAM30A	TP73		WDR27	ESCO2			CEP164	SOWAHB	PHF13	CRAT8		IFNE	RNF207
	SAT2				AREL1	TNFRSF4		PACRG-AS1	FBXO16			IGSF9B	SLC10A6	LINC00337	LACAT8		ZDHHC21	HES3
	CNTROB				TECPR2	ZBTB17		PRR18	R3HCC1			EXPH5	HSD17B13	CCDC27	LOC107161159		ACER2	FAM87B
	RPL29P2				GOLGA5	SLC30A2		LOC285804	LGI3			PHLDB1	WDFY3-AS2	SLC2A7			LOC389705	RNF223
	CYB5D1				MED6	LUZP1		ZC3H12D	LOC254896			SIK2	LINC00575	CALML6			VLDLR-AS1	MIR200A
	KRBA2				GPHN	PRDM2		NUP43	LOC286059			NCAPD3	MTHFD2L	TMEM201			FLJ41200	MIR200B
	C17orf49				VTI1B	LAPTM5		RAET1G	MICU3			ARHGEF12	LOC441025	FAAP20			HACD4	LINC00982
	ZFP3				FBLN5	PTP4A2		SUMO4	LOC286114			SIK3	TMEM150C	ATAD3C			LINC01242	ANKRD65
	DNAH2				BATF	ARID1A		C6orf120	SCARA5			VSIG2	MIR575	LINC01342			TMEM215	MIR429
	CCDC42				SIVA1	SNHG3		SAMD5	FAM183CP			BACE1	LOC728040	TTLL10			PLPP6	LINC01128
	PIK3R6				NPC2	NR0B2		IYD	LOC389641			TRIM29	FAM47E	NPHP4			MIR101-2	TMEM88B
	ODF4				AHSA1	MMP23B		DKFZp451B082	NUGGC			CADM1	THAP9-AS1	FAM41C			MIR31	FNDC10
	KCTD11				CYP46A1	MMP23A		TCP10L2	MIR320A			POU2F3	LINC01094	LOC284661			LINC01239	FAM138A
	MFSD6L				PAPOLA	KCNAB2		LOC401286	C8orf58			HINFP	LINC01088	C1orf174			MIR31HG	WASH7P
	SLC16A11				ACOT2	FCN3		LINC00242	LINC00589			REXO2	LINC00989	KLHL17			MIR491	FAM138C
	FBXO39				TMED10	YARS		LINC01624	MBOAT4			OR8G2	LOC100506746	TMEM240			FAM138A	FAM138D
	SLC16A13				PTPN21	AKR7A2		GTF2H5	RBPMS-AS1			OR8B8	LOC100507388	TMEM52			FAM138C	MIR551A
	C17orf74				C14orf1	ALDH4A1		LINC00602	LOC100128993			OR8G1	MIR548AH	AGRN			SCARNA8	CDK11A
	TMEM256				VASH1	EIF3I		LOC441178	MIR548H4			TIMM8B	MIR4450	GPR153			CDKN2B-AS1	SLC35E2B
	BCL6B				ZBTB1	EIF4G3		RPS18P9	MIR4287			OR8B2	MIR4451	FAM132A			LINC00583	LINC01346
	VMO1				SNW1	TNFRSF25		LOC645967	MIR548V			ACAD8	MIR5096	HES5			MIR876	LOC729737
	LOC284023				PCNX1	TNFRSF14		RAET1K	MIR3148			B3GAT1	MIR4452	SMIM1			MIR873	OR4F29
	LINC00324				TTLL5	TNFRSF18		AFDN-AS1	MIR4288			DCPS	FAM47E-STBD1	RNF207			TOPORS-AS1	LOC100129534
	SLC13A5				RCOR1	PER3		SNORA20	MIR3622A			ZBTB44	MIR5705	HES3			C9orf92	LOC100130417
	TMEM102				SYNE2	MAP3K6		SNORA29	MIR3622B			THYN1	LOC101928809	FAM87B			IZUMO3	LOC100132062
	LOC339166				PACS2	DHRS3		TMEM242	LOC100507071			DDX25	LOC101928942	RNF223			WASH1	LOC100133331
	TMEM95				ANGEL1	VAMP3		LOC729603	LOC100507156			NTM	LOC101928978	MIR200A			DDX11L5	LINC01134
	SPEM1				PPP1R13B	SNRNP40		PACRG-AS3	SMIM18			CDON	LOC101929064	MIR200B			MIR1302-2	DDX11L1
	GLTPD2				DICER1	THEMIS2		HGC6.3	NRG1-IT1			SIDT2	LOC101929134	MIR34A			MIR1302-9	TTC34
	INCA1				ZFYVE26	H6PD		UST-AS1	LZTS1-AS1			TRAPPC4	LOC105369192	LINC00982			MIR1302-10	LOC100288069
	SCIMP				TTC9	ISG15		LOC100129518	NRG1-IT3			SPA17	SNORD143	ANKRD65			MIR3152	MIR1302-2
	C17orf100				FLRT2	PLCH2		C6orf99	LOC101929066			FXYD6	SNORD144	MIR429			MIR1302-11	MIR1302-9
	SPDYE4				PLEKHG3	SDC3		LOC100131532	LOC101929172			CNTN5		LINC01128			LOC100506422	MIR1302-10
	SLC25A35				SIPA1L1	CROCC		AIRN	LOC101929237			SIAE		TMEM88B			MIR4473	MIR1302-11
	MED11				DCAF4	PUM1		LOC100289495	LOC101929294			C11orf71		FNDC10			MIR4665	MIR4251
	MIR195				KIF26A	CEP104		MIR1913	LOC101929315			ROBO4		PIK3CD-AS1			MIR4474	MIR4252
	TNFSF12-TNFSF13				TMEM251	KLHL21		MIR1202	EXTL3-AS1			SLC35F2		FAM138A			PGM5P3-AS1	LOC100505887
	RNASEK				PLEK2	SLC35E2		MIR1273C	LOC101929450			RAB39A		WASH7P			LINC01231	MIR4689
	MIR324				TCL6	ZBTB40		MIR3918	LOC101929470			BTG4		FAM138C			RFX3-AS1	MIR4417
	MIR497				MLH3	MFN2		MIR3939	MIR6841			NXPE4		FAM138D			CDC37L1-AS1	LOC100996583
	SLC35G6				KCNH5	PTPRU		MIR3692	MIR6842			TTC12		MIR551A			PTPRD-AS1	LOC101928626
	RNF222				FOXN3-AS2	CELA3A		SYNE1-AS1	MIR6843			C11orf57		CDK11A			PTPRD-AS2	MIR6723
	SNORA48				GPR132	WASF2		KIF25-AS1	MIR6876			ELMOD1		SLC35E2B			LURAP1L-AS1	MIR6726
	SNORD10				POMT2	ANGPTL7		CAHM	MIR7641-2			FOXRED1		LINC01346			FOCAD-AS1	MIR6727
	SCARNA21				COQ6	HNRNPR		MIR4466	LOC102467222			SCN3B		LOC729737			LOC101929563	MIR6859-2
	SNORD118				FCF1	SRRM1		MIR4644				VPS11		OR4F29			LINC01241	MIR6859-3
	LOC728392				RDH11	CNKSR1		RAET1E-AS1				TEX12		LOC100129534			IFT74-AS1	MIR6808
	LOC100128288				SERPINA10	UBE4B		RPS6KA2-AS1				CRTAM		LOC100130417			LINC01243	MIR6859-1
	C17orf107				GLRX5	MAD2L2		SYNJ2-IT1				TMPRSS4		LOC100132062			LINC01230	LOC102724312
	LOC100130950				COX16	PDPN		RPS6KA2-IT1				IFT46		LOC100133331			LOC105375972	LOC102724450
	MIR4314				ATP6V1D	KHDRBS1		EZR-AS1				PRDM10		LINC01134			SNORD137	LOC105378591
	ALOX12-AS1				EVL	GMEB1		LOC101929122				DSCAML1		DDX11L1
	MIR497HG				GSKIP	NUDC		PACRG-AS2				GRAMD1B		TTC34
	RNASEK-C17orf49				CINP	MASP2		LOC101929297				CEP126		LOC100288069
	TMEM256-PLSCR3				ASB2	SRSF10		LOC101929420				ARHGAP20		MIR1302-2
	SENP3-EIF4A1				ZFYVE1	UTS2		LOC101929460				USP28		MIR1302-9
	MIR4520-1				CPSF2	RER1		LINC01615				CARD18		MIR1302-10
	MIR4521				KCNK10	RCAN3		LOC101929504				AASDHPPT		MIR1302-11
	MIR4520-2				CDCA4	MST1P2		LOC101929523				PKNOX2		MIR4251
	ALOX15P1				NRDE2	MST1L		MIR7161				TP53AIP1		MIR1273D
	LOC100996842				ATG2B	PADI2		MIR7641-2				MMP27		MIR4252
	LOC101559451				UBR7	LYPLA2		LOC102723831				ABCG4		LOC100505887
	LOC101928000				EXD2	PARK7		LOC102724053				ROBO3		ENO1-AS1
	LOC101928266				VRTN	CTRC		LOC102724152				C11orf1		LOC100506022
	MIR6864				SYNJ2BP	ACOT7		LOC102724357				RNF26		MIR4689
	MIR6865				SLC39A9	DNAJC8		LOC102724511				FAM118B		MIR4417
	MIR6883				MEG3	CLSTN1		LOC105378047				DYNC2H1		MIR5697
	LOC102724009				FLVCR2	AKR7A3		LOC105378052				NLRX1		LOC100996583
	LOC105371506				GPATCH2L	SPEN		LOC105378068				MSANTD2		LOC101928626
					PPP4R3A	KDM1A		LOC105378098				ALG9		PIK3CD-AS2
					BTBD7	WDTC1		MEAT6				CLMP		RNU6-7
					TDP1	EMC1		LOC105378123				PDZD3		RNU6-8
					ZNF839	KIF1B		LOC105378127				C11orf63		MIR6723
					SPATA7	PLEKHM2		LOC105378137				CCDC15		MIR6726
					YLPM1	OTUD3		LOC105378146				PDGFD		MIR6727
					KCNK13	KAZN		LUADT1				TMPRSS5		MIR6728
					CCDC177	CAMTA1						PUS3		MIR6859-2
					C14orf132	DNAJC16						JAM3		MIR6859-3
					DDX24	UBR4						BCO2		MIR6808
					ADCK1	ATP13A2						TMEM133		MIR6859-1
					TMEM63C	TARDBP						TMPRSS13		LOC102724312
					RHOJ	CELA3B						DCUN1D5		LOC102724450
					GALNT16	ICMT						MSANTD4		LOC102724539
					PLEKHH1	PADI4						KIRREL3		LOC102724552
					UNC79	TMEM50A						BUD13		LOC102724571
					BEGAIN	KPNA6						TMEM25		RNU6-2
					PPP4R4	STX12						RPUSD4		LOC105378591
					ZNF410	CLIC4						TBRG1		MIR34AHG
					NGB	SYF2						UBASH3B		SNORD128
					RBM25	CHD5						C11orf70
					VIPAS39	SZRD1						SNORD14C
					SMOC1	LDLRAP1						SNORD14D
					MOAP1	NOC2L						SNORD14E
					DIO3OS	FBXO2						DIXDC1
					IRF2BPL	FBXO6						ZC3H12C
					MPP5	PLA2G2D						GLB1L2
					INF2	SNORA73B						ESAM
					BCL11B	RNU11						ALKBH8
					OTUB2	RNU6-1						FDXACB1
					ZFYVE21	RNU5E-1						C11orf52
					MEG8	RNU1-3						VPS26B
					WDR25	RNU1-2						GLB1L3
					LINC00341	RNU1-1						TIRAP
					ZC2HC1C	HSPB7						CARD16
					C14orf169	ARHGEF16						C1QTNF5
					CLMN	AHDC1						TMEM123
					CATSPERB	SMPDL3B						PANX3
					ZC3H14	LINC00339						APOA5
					RIN3	SSU72						TMEM45B
					C14orf159	UBIAD1						COLCA2
					BBOF1	PADI1						PIH1D2
					TMEM121	PLA2G2E						NXPE1
					SGPP1	WRAP73						NXPE2
					AMN	SLC45A1						JAML
					SLIRP	HP1BP3						ARHGAP42
					DNAL1	CELA2B						KBTBD3
					RPS6KL1	ZNF593						CWF19L2
					IFI27L2	MECR						KDELC2
					SETD3	SDF4						LAYN
					APOPT1	MRTO4						TTC36
					HHIPL1	YTHDF2						PATE1
					GON7	ZCCHC17						C11orf65
					STON2	PADI3						ADAMTS15
					CIPC	ERRFI1						MPZL3
					PAPLN	WNT4						C11orf45
					FAM181A	FBXO42						HYLS1
					BTBD6	RNF186						TMEM218
					EFCAB11	MXRA8						SLC37A2
					CHURC1	HES2						OR8B12
					ELMSAN1	GPN2						OR8G5
					LIN52	FBLIM1						OR10G8
					NEK9	MED18						OR10G9
					EXOC3L4	PQLC2						OR10S1
					WDR20	CASZ1						OR6T1
					IFT43	TRNAU1AP						OR4D5
					WDR89	CPSF3L						TBCEL
					AHNAK2	C1orf159						TMEM136
					TRMT61A	AURKAIP1						SPATA19
					TDRD9	MRPL20						HEPACAM
					ANKRD9	AIM1L						OAF
					AK7	TMEM51						ANGPTL5
					IFI27L1	BSDC1						ANKK1
					C14orf79	XKR8						RNF214
					PLD4	TMEM39B						LOC283140
					ADSSL1	ARHGEF10L						LINC00900
					GPHB5	VPS13D						BCL9L
					NOXRED1	ATAD3A						FOXR1
					JDP2	TMEM57						CCDC153
					ISCA2	PANK4						OR8D1
					ACOT4	CAMK2N1						OR8D2
					TTC8	ASAP3						OR8B4
					TC2N	PNRC2						KIRREL3-AS3
					SLC24A4	PIGV						C11orf44
					SLC25A29	NBPF1						MIR4697HG
					DEGS2	NECAP2						LOC283177
					LINC00239	IQCC						CCDC84
					LINC00637	DNAJC11						TMEM225
					RDH12	RCC2						OR8D4
					ADAM21P1	AJAP1						C11orf53
					LINC00618	TMEM234						LOC341056
					GSC	MTFR1L						PLET1
					SERPINA12	CTNNBIP1						LOC387810
					PRIMA1	RSRP1						BSX
					PPP1R36	AGTRAP						OR6X1
					LOC145474	PITHD1						OR6M1
					PTGR2	MAN1C1						OR10G4
					FAM161B	NIPAL3						OR10G7
					LRRC74A	SEPN1						OR8B3
					ISM2	TP73-AS1						OR8A1
					CEP128	PLEKHG5						C11orf87
					TTC7B	LRRC47						COLCA1
					FAM71D	DISP3						C11orf88
					TMEM229B	KIF17						MIR100HG
					ACTN1-AS1	KIAA1522						PATE2
					SYNE3	HES4						PATE4
					SAMD15	GRHL3						ST3GAL4-AS1
					EML5	IL22RA1						SNX19
					LINC00638	MIIP						LOC403312
					NUDT14	CELA2A						MIRLET7A2
					LINC00521	GPATCH3						MIR100
					SERPINA11	PRDM16						MIR125B1
					PROX2	TINAGL1						MIR34B
					LOC283575	PLA2G2F						MIR34C
					ZDHHC22	S100PBP						DDI1
					TMED8	CEP85						BLID
					C14orf178	NMNAT1						CASP1P2
					LOC283585	VWA1						CARD17
					LINC01146	PINK1						LINC00167
					FAM181A-AS1	MARCKSL1						HEPN1
					SNHG10	PRAMEF1						LOC643733
					C14orf177	PRAMEF2						LOC643923
					SLC25A47	NADK						CLDN25
					LINC00523	PHACTR4						LOC646522
					CEP170B	AUNIP						LOC649133
					C14orf80	CCDC28B						RPL23AP64
					ADAM20P1	EFHD2						LOC100128239
					CCDC85C	MMEL1						LOC100128386
					ITPK1-AS1	RSG1						LOC100131626
					SNORD56B	OR4F5						LOC100132078
					SERPINA9	NKAIN1						LOC100132686
					LINC00524	MUL1						PATE3
					LINC00226	NOL9						WTAPP1
					LINC00221	LIN28A						NCAM1-AS1
					VSX2	AGMAT						BACE1-AS
					COX8C	LINC00115						MIR4301
					ASPG	MORN1						MIR3167
					RAB15	FAM110D						USP2-AS1
					MIR381HG	DHDDS						MIR3920
					SERPINA13P	GPR157						MIR3656
					LINC01550	SPSB1						CASP12
					RTL1	CPTP						LOC100507283
					TMEM179	ZNF436						SENCR
					SERPINA2	TAS1R2						LOC100507431
					HEATR4	TAS1R1						LOC100507548
					PLEKHD1	OR4F16						TMPRSS4-AS1
					FOXN3-AS1	SYNC						HSPB2-C11orf52
					LINC00642	ACTL8						FXYD6-FXYD2
					DICER1-AS1	TSSK3						MIR4697
					C14orf180	CCNL2						MIR4493
					MIR127	SH3BGRL3						MIR4491
					MIR134	SESN2						MIR4492
					MIR136	ESPN						MIR4693
					MIR154	TAS1R3						LOC100652768
					MIR203A	ATAD3B						KIRREL3-AS2
					MIR299	TMEM222						NTM-IT
					LINC00238	PLEKHN1						LOC101054525
					CCDC88C	USP48						LOC101928424
					TEX21P	NBPF3						LOC101928535
					MIR323A	ZDHHC18						LOC101928823
					MIR337	SLC25A33						LOC101928847
					MIR342	DDI2						LOC101928940
					MIR345	LZIC						LOC101928985
					MIR376C	TRIM63						LOC101929011
					MIR369	FAM167B						LOC101929089
					MIR370	PERM1						LOC101929208
					MIR376A1	CROCCP2						LOC101929227
					MIR377	SYTL1						LOC101929340
					MIR379	IGSF21						LOC101929427
					MIR380	SNHG12						LOC101929473
					MIR381	CFAP74						LOC101929497
					MIR382	KIAA2013						LOC101929517
					MIR433	THAP3						LOC101929538
					MIR431	STPG1						LINC01395
					MIR329-1	SPOCD1						NTM-AS1
					MIR329-2	UBXN11						LOC101929653
					MIR323B	C1orf158						MIR6756
					MIR409	FBXO44						MIR7641-1
					MIR412	ATPIF1						MIR7641-2
					MIR410	TMEM54						MIR6090
					MIR376B	CROCCP3						MIR6716
					MIR485	FHAD1						MIR8052
					MIR493	LOC115110						LOC102723838
					MIR432	RAB42						LOC102723895
					MIR494	FAM46B						LOC102724301
					MIR495	RBP7						LOC103611081
					MIR496	ACAP3						PKNOX2-AS1
					MIR487A	UBE2J2						APOA1-AS
					ACOT1	KDF1						LOC105369473
					ACOT6	LRRC38						LOC105369486
					FUT8-AS1	AADACL3						LOC105369507
					LOC646548	PUSL1						LOC105369509
					SYNDIG1L	B3GALT6						LOC105369532
					RD3L	IFFO2						STT3A-AS1
					TEX22	TPRG1L
					MIR539	FAM213B
					MIR544A	MYOM3
					MIR376A2	RNF19B
					MIR487B	KLHDC7A
					SCARNA13	VWA5B1
					SNORA28	UBXN10
					SNORA79	ARHGEF19
					SNORD112	ACTRT2
					MIR411	MIB2
					MIR625	C1orf127
					MIR654	SAMD11
					MIR655	LOC148413
					MIR656	PHF13
					LOC730202	LINC00337
					LINC01220	CCDC27
					SNORD113-1	ZNF436-AS1
					SNORD113-2	DCDC2B
					SNORD113-3	LINC01225
					SNORD113-4	PDIK1L
					SNORD113-5	C1orf64
					SNORD113-6	SLC2A7
					SNORD113-7	CALML6
					SNORD113-8	IFNLR1
					SNORD113-9	FAM43B
					SNORD114-1	PAQR7
					SNORD114-2	FAM76A
					SNORD114-3	TMEM201
					SNORD114-4	FAAP20
					SNORD114-5	TXLNA
					SNORD114-6	TMEM51-AS1
					SNORD114-7	ATAD3C
					SNORD114-8	AKR7L
					SNORD114-9	FNDC5
					SNORD114-10	LINC01342
					SNORD114-11	TTLL10
					SNORD114-12	TMCO4
					SNORD114-13	ZNF683
					SNORD114-14	MDS2
					SNORD114-15	NPHP4
					SNORD114-16	C1orf167
					SNORD114-17	LINC01226
					SNORD114-18	FAM41C
					SNORD114-19	LOC284632
					SNORD114-20	LOC284661
					SNORD114-21	SLC25A34
					SNORD114-22	ESPNP
					SNORD114-23	C1orf174
					SNORD114-24	KLHL17
					SNORD114-25	TMEM240
					SNORD114-26	TMEM52
					SNORD114-27	MTMR9LP
					SNORD114-28	ZBTB8OS
					SNORD114-29	LINC01141
					SNORD114-30	AADACL4
					SNORD114-31	PRAMEF5
					MIR758	HNRNPCL1
					MIR668	PRAMEF10
					MIR770	SERINC2
					SNORA11B	FAM131C
					MIR300	PADI6
					MIR541	DRAXIN
					MIR665	SPATA21
					MIR543	AGRN
					MIR889	CENPS
					LOC100128233	CATSPER4
					ZBTB42	GPR153
					LOC100129345	FAM132A
					LINC00605	HES5
					LOC100289511	SMIM1
					MIR1247	RNF207
					MIR1185-1	TMEM82
					MIR1185-2	TRNP1
					MIR1260A	CD164L2
					MIR1197	HES3
					MIR548H1	PRAMEF12
					MIR1193	PRAMEF8
					MIR4309	PRAMEF18
					MIR3173	PRAMEF17
					LOC100506321	PLA2G2C
					LOC100506476	TMEM200B
					LOC100506498	FAM87B
					LOC100506603	PRAMEF4
					LOC100506700	PRAMEF13
					TUNAR	SH2D5
					MEG9	NCMAP
					LOC100507277	RNF223
					LOC100507437	LDLRAD2
					SYNJ2BP-COX16	MIR200A
					CHURC1-FNTB	MIR200B
					MIR4507	MIR34A
					MIR4506	LINC00982
					MIR4505	PRAMEF11
					MIR203B	PRAMEF6
					MIR4708	HNRNPCL2
					MIR4709	UQCRHL
					MIR151B	MINOS1
					MIR4538	ANKRD65
					MIR4710	PRAMEF7
					MIR4539	PRAMEF25
					MIR4537	PEF1
					MIR4706	MIR429
					MIR2392	LINC01128
					DIO2-AS1	TMEM88B
					MIR5195	FNDC10
					MIR5694	RPS14P3
					LINC00911	ACTG1P20
					LOC100996664	PIK3CD-AS1
					LOC101928075	PRAMEF26
					LOC101928123	PRAMEF33P
					LOC101928143	PRAMEF19
					LOC101928504	PRAMEF20
					LINC01467	FAM138A
					LOC101928767	LACTBL1
					LOC101928791	LOC646471
					LOC101928909	PRAMEF34P
					LOC101929002	HNRNPCL3
					LOC101929080	ZBTB8A
					LOC101929241	PRAMEF22
					SNHG24	PRAMEF15
					LOC101929634	WASH7P
					LINC00644	FAM138C
					MIR6765	SCARNA1
					MIR7641-2	FAM138D
					MIR7843	SNORA44
					MIR7855	SNORA61
					MIR8071-1	SNORA59A
					MIR6764	SNORA16A
					LOC102723354	SNORD103C
					LOC102723809	SNORD99
					LOC102724153	SNORD103A
					LOC102724190	MIR551A
					LINC01269	C1orf195
					LINC01629	ZBTB8B
					LOC105370586	CDK11A
					LOC105370605	SLC35E2B
					LOC105370619	LINC01346
					LOC105370622	C1orf234
					LINC00677	PRAMEF14
					LOC105370697	FAM231A
					LOC105378183	FAM231C
					LOC107984640	FLJ37453
						LOC729737
						OR4F29
						FAM229A
						MATN1-AS1
						LOC100129534
						LOC100130417
						LOC100132062
						LOC100132147
						FAM231B
						LOC100133331
						LINC01134
						DDX11L1
						TTC34
						LOC100288069
						MIR1256
						MIR1976
						MIR1290
						MIR1302-2
						NPPA-AS1
						MIR1302-9
						MIR1302-10
						MIR3115
						MIR4253
						MIR1302-11
						MIR4251
						MIR1273D
						MIR4252
						MIR4254
						MIR3917
						MIR3675
						LOC100505887
						ENO1-AS1
						LOC100506022
						LOC100506730
						LOC100506801
						TCEB3-AS1
						LOC100506985
						APITD1-CORT
						MINOS1-NBL1
						MIR4695
						MIR4420
						MIR4419A
						MIR3972
						MIR4425
						MIR4684
						MIR4689
						MIR5096
						MIR4418
						MIR4632
						MIR4417
						MIR378F
						RCAN3AS
						MIR5585
						MIR5697
						PINK1-AS
						MTOR-AS1
						LINC01355
						LOC100996583
						HNRNPCL4
						LOC101927876
						LOC101927895
						UBXN10-AS1
						LOC101928043
						LOC101928163
						LOC101928303
						LOC101928324
						LOC101928460
						LOC101928626
						LOC101928728
						PIK3CD-AS2
						LOC101929181
						LOC101929406
						PRAMEF27
						RNU6-7
						RNU6-8
						MIR6084
						MIR6723
						MIR6726
						MIR6727
						MIR6728
						MIR6731
						MIR7846
						MIR6859-2
						MIR6859-3
						MIR6127
						MIR6730
						MIR6808
						MIR6859-1
						MIR6729
						LOC102724312
						LOC102724450
						LOC102724539
						LOC102724552
						LOC102724571
						LOC102724659
						RNU6-2
						LOC105376736
						LOC105376805
						LOC105378591
						LOC105378614
						MIR34AHG
						SNORD128

## Sheet: Supplementary Table 7
Supplementary Table 7. Amplification peaks of low ac4Cscore group in LIHC
cytoband	6p21.1	11q13.3	17q25.3	8q22.2	1q23.3	5p15.33	3q26.31	13q34	5q35.3	8q24.3	1q42.2	22q13.1	19p13.12	2q33.2	7q36.1	6q12	15q26.3	6p25.2	4p14	17p11.2	12q14.1	9q34.2	2p15	20q13.13
q value	6.321e-12	1.131e-09	1.2865e-08	1.2907e-10	8.9964e-07	1.4844e-05	0.00010081	0.00010081	0.0013344	3.1217e-09	0.00017008	0.012468	0.023196	0.02498	0.025908	0.01722	0.051324	5.4968e-05	0.083691	0.096591	0.10412	0.20691	0.24762	0.24762
residual q value	2.1304e-10	1.131e-09	1.2865e-08	7.3879e-08	1.2734e-05	1.4844e-05	0.00010081	0.00010081	0.0013344	0.006453	0.0090287	0.012468	0.023196	0.02498	0.025908	0.038211	0.051324	0.060759	0.083691	0.096591	0.10412	0.20691	0.24762	0.24762
wide peak boundaries	chr6:43766102-43879774	chr11:69308811-69349340	chr17:82121560-82408727	chr8:100395856-100443601	chr1:161172550-161272700	chr5:1008985-1287275	chr3:172552326-172608368	chr13:109626406-109716929	chr5:179285374-179520652	chr8:105961909-145138636	chr1:234578819-234614088	chr22:37612673-37673492	chr19:15243296-15477829	chr2:203661052-203680454	chr7:152472550-152728434	chr6:63413750-63736063	chr15:101098208-101258534	chr6:1-8952101	chr4:39441154-39509352	chr17:18957451-19344726	chr12:57692920-57836269	chr9:134206608-134268790	chr2:62544971-62572082	chr20:50337811-50448853
genes in wide peak	VEGFA	[MYEOV]	CD7	[MIR4471]	APOA2	TERT	[NCEH1]	[LINC00676]	ADAMTS2	ADCY8	IRF2BP2	SH3BP1	AKAP8	[CD28]	XRCC2	PTP4A1	CHSY1	BMP6	RPL9	GRAP	CDK4	[RNU6ATAC]	[TMEM17]	[LINC01271]
			CSNK1D		FCER1G	SLC12A7				ANGPT1		GGA1	BRD4			PHF3		BPHL	UGDH	EPN2	CYP27B1
			UTS2R		NDUFS2	NKD2				ANXA13		PDXP	AKAP8L			EYS		DSP	LIAS	SNORD3B-1	METTL1
			SECTM1		B4GALT3	SLC6A19				ADGRB1		MIR5096	WIZ					SERPINB1	KLB	B9D1	TSPAN31
			SLC16A3		ADAMTS4	SLC6A18				CYC1		LOC101927051	RASAL3					F13A1	LOC401127	SLC5A10	TSFM
			OGFOD3		NR1I3	MIR4635				CYP11B1			PGLYRP2					FOXF2		LOC388436	CTDSP2
			CCDC57		TOMM40L	CTD-3080P12.3				CYP11B2			MIR1470					FOXC1		GRAPL	AVIL
			TEX19		PCP4L1					EEF1D								GMDS		FAM83G	OS9
			LOC101929511		MIR5187					EXT1								IRF4		SNORD3A	METTL21B
			MIR6787							GLI4								NQO2		SNORD3C	2021-03-09
										GML								SERPINB6		SNORD3D	AGAP2
										GPR20								SERPINB9		MIR1180	MIR26A2
										GPT								RREB1		EPN2-AS1	AGAP2-AS1
										GRINA								SSR1		EPN2-IT1	MIR6759
										HAS2								TUBB2A
										HSF1								RIPK1
										EIF3E								PRPF4B
										KCNQ3								CDYL
										LY6E								LY86
										LY6H								EEF1E1
										MYC								ECI2
										NDUFB9								FARS2
										TONSL								RPP40
										NOV								FAM50B
										TNFRSF11B								SLC35B3
										ENPP2								NRN1
										PLEC								EXOC2
										POU5F1B								WRNIP1
										PTK2								DUSP22
										PVT1								LYRM4
										RAD21								SLC22A23
										RPL8								BLOC1S5
										ST3GAL1								TXNDC5
										SLA								RIOK1
										SNTB1								FOXQ1
										SQLE								HUS1B
										TAF2								SNRNP48
										TG								LINC01600
										TRHR								PIP5K1P1
										TRPS1								PXDC1
										TSTA3								SERPINB9P1
										COL14A1								FAM217A
										ZNF7								LOC285766
										ZNF16								LINC01622
										PSCA								LY86-AS1
										LY6D								CAGE1
										JRK								MYLK4
										EIF3H								TUBB2B
										DGAT1								PSMG4
										GPAA1								LINC01011
										WISP1								HTATSF1P2
										FOXH1								C6orf201
										EBAG9								LINC00266-3
										RECQL4								KU-MEL-3
										LRRC14								PPP1R3G
										EMC2								HULC
										MTSS1								SCARNA27
										ZNF623								LYRM4-AS1
										KIAA0196								MIR3691
										HHLA1								LOC100506207
										TRIB1								LOC100507194
										NDRG1								LOC100507506
										COLEC10								GMDS-AS1
										KHDRBS3								BLOC1S5-TXNDC5
										PTP4A3								EEF1E1-BLOC1S5
										RNF139								MIR4645
										ZHX1								MIR5683
										PUF60								LOC101927691
										ZHX2								FOXCUT
										DENND3								LOC101927730
										ZC3H3								LOC101927759
										EFR3A								LOC101927950
										ARC								LOC101927972
										BOP1								MIR7641-2
										SCRIB								MIR6720
										LRRC6								MIR7853
										FBXL6								LOC102724096
										OPLAH
										KCNV1
										MTBP
										AGO2
										COMMD5
										MRPL13
										ATAD2
										ASAP1-IT1
										CPSF1
										CYHR1
										ASAP1
										FAM135B
										PHF20L1
										VPS28
										HGH1
										KCNK9
										THEM6
										FAM49B
										CHRAC1
										EXOSC4
										LY6K
										TRMT12
										OXR1
										WDYHV1
										SLC39A4
										SYBU
										GSDMC
										ENY2
										SLURP1
										SLC45A4
										ZFAT
										ZNF250
										DEPTOR
										PYCRL
										C8orf33
										LYNX1
										RHPN1-AS1
										DSCC1
										DERL1
										SLC52A2
										GSDMD
										ZNF696
										ARHGAP39
										ZNF34
										SHARPIN
										EPPK1
										SCRT1
										TRAPPC9
										TATDN1
										MAF1
										UTP23
										PARP10
										C8orf76
										TIGD5
										NUDCD1
										FAM83A
										PPP1R16A
										MED30
										ZNF251
										KIFC2
										PKHD1L1
										NAPRT
										TBC1D31
										HPYR1
										MFSD3
										MAL2
										CSMD3
										RHPN1
										FBXO32
										TOP1MT
										CCDC26
										ZNF572
										ABRA
										LYPD2
										TMEM71
										FER1L6-AS2
										TMEM65
										LINC00964
										FAM84B
										TMEM74
										FAM91A1
										SLC30A8
										COL22A1
										ADCK5
										TSNARE1
										MAPK15
										NSMCE2
										ZNF707
										BREA2
										FAM83H
										LINC01591
										ZNF252P
										TMED10P1
										ZNF252P-AS1
										C8orf31
										ZFP41
										GPIHBP1
										KLHL38
										NRBP2
										ZNF517
										WDR97
										TMEM249
										RSPO2
										SPATC1
										MROH5
										MAFA
										SAMD12
										MIR30B
										MIR30D
										C8orf82
										FER1L6-AS1
										AARD
										LRRC24
										MIR151A
										NCRNA00250
										SAMD12-AS1
										ZFAT-AS1
										HAS2-AS1
										LINC00051
										TMEM75
										MROH6
										SCX
										RAD21-AS1
										FER1L6
										MIR548D1
										MIR661
										CASC8
										MROH1
										LINC00977
										OC90
										LINC01300
										MIR937
										MIR939
										FAM83H-AS1
										CDC42P3
										LINC00861
										CCDC166
										FAM83A-AS1
										LOC100132813
										LOC100133669
										CASC11
										TONSL-AS1
										LOC100288181
										MIR1302-7
										MIR1205
										MIR1206
										MIR1207
										MIR1204
										MIR1234
										MIR2053
										MIR1208
										MIR3686
										MIR548AA1
										MIR3610
										CCAT1
										ASAP1-IT2
										MINCR
										ZHX1-C8orf76
										MIR4662A
										MIR4662B
										MIR4663
										MIR4472-1
										MIR4664
										PCAT1
										MIR5194
										LINC00536
										CCAT2
										PRNCR1
										LINC01608
										LINC01609
										LOC101927513
										LOC101927543
										LOC101927588
										RNF139-AS1
										LOC101927657
										LINC00824
										LOC101927798
										LOC101927822
										LOC101927845
										LOC101927915
										LOC101928087
										LOC101928160
										LOC101928902
										MIR6846
										MIR6847
										MIR6848
										MIR7112
										MIR6850
										MIR548AZ
										MIR6844
										MIR6893
										MIR6845
										MIR6849
										MIR7848
										ZFPM2-AS1
										CASC21
										CASC19
										PCAT2
										LINC01151
										MAFA-AS1
										LOC105375713
										LOC105375734
										LOC105375744
										LOC105375773
										LOC105375787
										LOC105375800

## Sheet: Supplementary Table 8
Supplementary Table 8. Deletion peaks of low ac4Cscore group in LIHC
cytoband	17p13.1	1p36.31	13q14.2	8p23.2	4q35.1	9p21.3	6q27	4q23	14q23.3	2q23.1	18q23	10q22.3	3p14.2	11q24.1	20p12.1	9q31.3	16q23.1	11q14.1	14q32.33	8p21.3	22q13.31	6q16.2
q value	6.6062e-23	6.0897e-17	4.2026e-16	1.3846e-19	3.0627e-14	4.2083e-08	2.0464e-07	3.0376e-09	0.00010599	0.011682	0.032899	0.036049	0.045448	0.0017834	0.10533	0.10841	0.1262	0.0073712	0.00060656	2.2492e-14	0.18331	0.0014502
residual q value	6.6062e-23	6.0897e-17	4.2026e-16	9.2059e-15	2.4583e-09	4.192e-08	1.8712e-05	3.3268e-05	0.0027407	0.011682	0.033264	0.036049	0.045448	0.097941	0.10314	0.10821	0.12555	0.15314	0.16093	0.17219	0.18074	0.20493
wide peak boundaries	chr17:7907797-9251010	chr1:5558259-6118396	chr13:48292738-48496192	chr8:2166023-6412295	chr4:177990484-190214555	chr9:21865135-22453326	chr6:169246307-169752199	chr4:94736761-107827665	chr14:66486743-67196303	chr2:145076328-156025168	chr18:46748866-80373285	chr10:75410383-76570828	chr3:55482497-66738028	chr11:87711113-135086622	chr20:13976267-16275977	chr9:109311894-109966932	chr16:58292702-81451918	chr11:83282241-85640163	chr14:102728740-107043718	chr8:1-39115896	chr22:46675964-50818468	chr6:65779056-164795960
genes in wide peak	ALOX12B	KCNAB2	RB1	CSMD1	SLC25A4	CDKN2A	TCTE3	ADH1A	GPHN	ACVR2A	BCL2	C10orf11	ARF4	ACAT1	FLRT3	PTPN3	AARS	DLG2	AKT1	NAT1	ACR	hsa-mir-2113
	ALOX15B	NPHP4	LPAR6	LOC100287015	CASP3	CDKN2B	PHF10	ADH1B		RND3	CDH7	MIR606	ERC2-IT1	ACRV1	MACROD2	PALM2	AP1G1	TMEM126B	CKB	NAT2	ARSA	ACAT2
	GUCY2D	MIR4689	LINC00441	LOC101927815	DCTD	CDKN2A-AS1	WDR27	ADH1C		CACNB4	CYB5A	LOC105378367	DNASE1L3	BIRC2	MACROD2-IT1	MIR3927	AGRP		CRIP1	ADRA1A	CHKB	AIM1
	MYH10	MIR4417			F11	DMRTA1	C6orf120	ADH4		KCNJ3	DCC		FHIT	BIRC3	LOC613266		ZFHX3		CRIP2	ADRB3	CPT1B	AMD1
	PER1				ACSL1	CDKN2B-AS1		ADH5		KIF5C	FECH		FLNB	APLP2	MACROD2-AS1		CA7		EIF5	ANGPT2	TYMP	ARG1
	PFAS				FAT1			ADH6		NEB	KDSR		PDHB	APOA1			CALB2		ELK2AP	ASAH1	MAPK11	ADGRB3
	RPL26				FRG1			ADH7		ORC4	GALR1		PTPRG	APOA4			CBFB		BRF1	ATP6V1B2	MAPK12	BCKDHB
	VAMP2				ING2			BMPR1B		TNFAIP6	GRP		ATXN7	APOC3			CDH1		JAG2	BLK	SBF1	PRDM1
	KCNAB3				IRF2			CENPE		NMI	LMAN1		SLMAP	ARCN1			CDH3		KLC1	BMP1	PPP6R2	CCNC
	AURKB				KLKB1			EIF4E		STAM2	SMAD2		ACOX2	ATM			CDH5		MARK3	POLR3D	ZBED4	CGA
	NTN1				MTNR1A			H2AFZ		EPC2	SMAD4		CADPS	FXYD2			CDH8		TNFAIP2	BNIP3L	SCO2	CNR1
	ARHGEF15				TLR3			MANBA		ARL5A	SMAD7		HESX1	CXCR5			CDH11		TRAF3	CHRNA2	RABL2B	COL9A1
	PIK3R5				SORBS2			MTTP		MMADHC	MBD1		MAGI1	CASP1			CDH16		XRCC3	CLU	MLC1	COL10A1
	RANGRF				FAM149A			NFKB1		RIF1	MBP		PSMD6	CASP4			CTRB1		ADAM6	CTSB	MAPK8IP2	COL12A1
	BORCS6				PDLIM3			PDHA2		PRPF40A	MC4R		RPP14	CASP5			CTRL		MTA1	DEFA1	PLXNB2	COL19A1
	TRAPPC1				CLDN22			PPP3CA		MBD5	ME2		FAM107A	CBL			DHODH		BAG5	DEFA3	BRD1	COX7A2
	ALOXE3				UFSP2			RAP1GDS1		RPRM	MYO5B		FAM208A	CD3D			NQO1		C14orf2	DEFA4	TBC1D22A	CTGF
	CTC1				CDKN2AIP			TACR3		FMNL2	NARS		LRIG1	CD3E			DYNC1LI2		CDC42BPB	DEFA5	FAM19A5	EEF1A1
	NDEL1				TENM3			UBE2D3		GALNT13	NFATC1		ERC2	CD3G			E2F4		FAM30A	DEFA6	NCAPH2	EPB41L2
	TMEM107				LRP2BP			UNC5C		LYPD6	SERPINB2		APPL1	CTSC			GCSH		SIVA1	DEFB1	MOV10L1	EPHA7
	HES7				STOX2			LAMTOR3		LYPD6B	ATP8B1		ARHGEF3	CHEK1			GLG1		PACS2	DEFB4A	MIOX	EYA4
	CNTROB				CFAP97			PAPSS1		ARL6IP6	SERPINB5		IL17RD	CRYAB			GOT2		PPP1R13B	DPYSL2	PANX2	ESR1
	KRBA2				TRAPPC11			AIMP1		RBM43	SERPINB8		PXK	DDX6			HAS3		KIF26A	DUSP4	CERK	FABP7
	CCDC42				CENPU			TSPAN5		PABPC1P2	SERPINB10		FEZF2	DDX10			HP		GPR132	EGR3	ALG12	FOXO3
	PIK3R6				WWC2			METAP1		LOC100144595	SERPINB13		ADAMTS9	DLAT			HPR		CDCA4	EIF4EBP1	CRELD2	FRK
	ODF4				SNX25			PPA2		MIR4773-1	PMAIP1		ABHD6	DPAGT1			HSD11B2		INF2	DMTN	ADM2	FUCA2
	MFSD6L				LOC90768			DAPP1		LOC101929231	MAPK4		C3orf14	DRD2			HSF4		ZFYVE21	EPHX2	TRABD	FYN
	LOC284023				ZFP42			DKK2		LOC101929260	RAB27B		THOC7	ETS1			KARS		TMEM121	CLN8	SELO	GABRR1
	LINC00324				ENPP6			EMCN		LOC101929282	RPL17		SLC25A26	FDX1			LCAT		AMN	EXTL3	HDAC10	GABRR2
	SPDYE4				WWC2-AS2			TET2		LOC101929319	SERPINB3		FAM3D	FLI1			MAF		APOPT1	PTK2B	SHANK3	GJA1
	SLC25A35				RWDD4			ARHGEF38			SERPINB4		C3orf49	FUT4			CHST6		BTBD6	FDFT1	TUBGCP6	GPR6
	RNF222				PRIMPOL			BANK1			TCF4		SNTN	SLC37A4			NFATC3		EXOC3L4	FGFR1	LMF2	GRIK2
	SNORD118				TRIML2			BDH2			ZNF236		SYNPR	GRIA4			PSKH1		AHNAK2	FGL1	KLHDC7B	GRM1
	LOC100128288				CCDC110			INTS12			SERPINB7		ASB14	GRIK4			PSMB10		TRMT61A	GATA4	LOC284930	HDAC2
	MIR4314				CYP4V2			SLC39A8			TNFRSF11A		PRICKLE2	GRM5			PSMD7		TDRD9	GFRA2	LOC284933	HIVEP2
	MIR4521				F11-AS1			GSTCD			MBD2		C3orf67	GUCY1A2			RRAD		C14orf79	GNRH1	RPL23AP82	HSF2
	LOC101928266				LOC339975			DNAJB14			PIAS2		KCTD6	H2AFX			ST3GAL2		PLD4	GSR	C22orf34	HTR1B
	MIR6883				TRIML1			CXXC4			CTDP1		DNAH12	HMBS			SLC9A5		ADSSL1	GTF2E2	CHKB-CPT1B	HTR1E
					ANKRD37			C4orf17			SOCS6		PDE12	HSPA8			SLC12A4		LINC00637	NRG1	LINC00898	IFNGR1
					LOC389247			FLJ20021			TXNL1		DENND6A	HSPB2			SNTB2		LINC00638	LOXL2	IL17REL	IGF2R
					HELT			TRMT10A			LIPG		CCDC66	HTR3A			TAT		NUDT14	LPL	DENND6B	IMPG1
					LINC01060			TBCK			ONECUT2		LINC00698	IL10RA			TERF2		CEP170B	MSR1	PIM3	KPNA5
					FAM92A1P2			DDIT4L			VPS4B		SPATA12	IL18			TK2		C14orf80	MSRA	ODF3B	LAMA2
					C4orf47			SLC9B2			ZNF516		LINC00994	STT3A			ZNF19		LINC00226	NEFM	TBC1D22A-AS1	LAMA4
					FRG2			SLC9B1			CTIF		MIR3938	KCNJ1			ZNF23		LINC00221	NEFL	SYCE3	LPA
					SLED1			NPNT			TSHZ1		PTPRG-AS1	KCNJ5			GAN		ASPG	NKX3-1	LINC01310	MARCKS
					FLJ38576			LOC256880			ACAA2		PSMD6-AS2	VWA5A			TRADD		TMEM179	PCM1	CHKB-AS1	MAN1A1
					LINC00290			STPG2			CD226		ADAMTS9-AS2	MCAM			CES2		C14orf180	PDGFRL	MIR3201	MAS1
					LOC728175			PCNAP1			MALT1		PRICKLE2-AS1	KMT2A			NAE1		MIR203A	PNOC	MIR3667	ME1
					MIR3945HG			CISD2			TXNL4A		MAGI1-AS1	MMP1			NOL3		RD3L	PPP2CB	MIR4535	MAP3K4
					CLDN24			MIR1255A			POLI		SYNPR-AS1	MMP3			SLC7A6		TEX22	PPP2R2A	LL22NC03-75H12.2	MAP3K5
					DUX4			MIR3684			ADNP2		THOC7-AS1	MMP7			ATP6V0D1		SNORA28	PPP3CC	MIR6821	MYB
					MIR1305			BMPR1B-AS1			PHLPP1		ARHGEF3-AS1	MMP8			BCAR1		ZBTB42	SFTPC	LOC105373100	MYO6
					DBET			LOC100507053			NEDD4L		PRICKLE2-AS2	MMP10			DHX38		LINC00605	SLC7A2		NMBR
					MIR3945			GIMD1			WDR7		PRICKLE2-AS3	MMP12			IST1		LOC100507437	SLC18A1		NT5E
					LINC01093			LINC01216			PIGN		LOC101929159	MMP13			CLEC3A		MIR4507	STAR		OPRM1
					LOC100506272			ARHGEF38-IT1			RTTN		C3orf67-AS1	MRE11A			CHST4		MIR203B	STC1		PARK2
					MIR4455			STPG2-AS1			KCNG2		ADAMTS9-AS1	MTNR1B			NUTF2		MIR4538	TACC1		PCMT1
					WWC2-AS1			LOC101929353			SNORD58B		MIR548BB	NCAM1			CFDP1		MIR4710	WRN		ENPP1
					LINC01262			LOC101929448			SNORD58A		LOC105377102	NFRKB			CTCF		MIR4539	FZD3		ENPP3
					LOC102723766			LOC101929468			SALL3		LOC105377105	NNMT			NFAT5		MIR4537	TUSC3		PEX7
					LVCAT8			LOC101929529			CDH20		FAM3D-AS1	NPAT			WWP2		MIR5195	UBXN8		PGM3
					LOC105377590			LOC101929577			CDH19		ARF4-AS1	NRGN			DDX19B		LOC101929634	TNKS		PLAGL1
					LINC01596			MIR8066			TIMM21			OPCML			GABARAPL2		MIR6765	ADAM9		PLG
								LOC102723704			RAX			PAFAH1B2			MON1B		MIR7641-2	ADAM7		PLN
								TET2-AS1			CXXC1			PGR			CNOT1		MIR8071-1	TNFRSF10D		POU3F2
								LOC105377348			ST8SIA3			POU2AF1			PHLPP2		LOC102723354	TNFRSF10C		PREP
								LOC105377621			IER3IP1			PPP2R1B			ATMIN		LINC00677	TNFRSF10B		PKIB
								SNORA101A			TCEB3B			PTS			SF3B3		LOC105370697	TNFRSF10A		PTPRK
											MEX3C			NECTIN1			CES3		LOC105378183	FGF17		REV3L
											TMX3			RDX			ADAT1		LOC107984640	DOK2		ROS1
											DYM			RPS25			CHST5			ASH2L		RPS12
											ZCCHC2			SC5D			EDC4			MTMR7		SGK1
											ZNF532			SCN2B			PLA2G15			MYOM2		SIM1
											ELAC1			SCN4B			COG4			DLGAP2		SLC22A1
											ZNF407			SDHD			PLEKHG4			MFHAS1		SLC22A3
											CNDP2			ST3GAL4			LRRC29			BAG4		SLC22A2
											KIAA1468			SLN			VPS4A			ENTPD4		SMPD2
											CCDC102B			SORL1			NOB1			ARHGEF10		SOD2
											RBFA			SRPRA			TMEM208			PHYHIP		ELOVL4
											PQLC1			ST14			FHOD1			KBTBD11		MAP3K7
											CCDC68			TAGLN			ZDHHC1			SORBS3		TCF21
											NETO1			TECTA			PARD6A			NPM2		TCP1
											KATNAL2			THY1			CKLF			DLC1		DYNLT1
											MRO			TRPC6			NIP7			SPAG11B		NR2E1
											HDHD2			TYR			FAM96B			DCTN6		TNFAIP3
											PARD6G			UPK2			TPPP3			PNMA2		TPBG
											CNDP1			ZBTB16			WWOX			ADAM28		TPD52L1
											SERPINB12			ZNF202			BCO1			RBPMS		TSPYL1
											SERPINB11			CUL5			TERF2IP			ERLIN2		TTK
											SEC11C			BARX2			PRMT7			LZTS1		UTRN
											DSEL			JRKL			HYDIN			PROSC		EZR
											ALPK2			ZPR1			DUS2			XPO7		VIP
											FAM69C			MTMR2			CHTF8			TRIM35		RNF217-AS1
											STARD6			USP2			TXNL4B			RHOBTB2		EPM2A
											CCBE1			PCSK7			PDPR			DDHD2		STX7
											CBLN2			HTR3B			RFWD3			KIF13B		PEX3
											C18orf54			ZW10			SLC38A7			PSD3		DDO
											TCEB3C			MMP20			LRRC36			LEPROTL1		STX11
											FBXO15			UBE4A			DDX19A			SLC39A14		SNX3
											ZBTB7C			MED17			FBXL8			ADGRA2		RNGTT
											SKA1			EI24			SMPD3			FBXO25		CD164
											CFAP53			FEZ1			ZNF821			FGF20		WISP3
											GTSCR1			CEP57			VAC14			LSM1		SYNJ2
											DOK6			ARHGAP32			CMTR2			ADAMDEC1		VNN2
											RNF152			C2CD2L			DDX28			CNOT7		VNN1
											LINC00305			NAALAD2			TSNAXIP1			PURG		WASF1
											LOC284241			RBM7			CENPN			ZDHHC2		TAAR5
											DYNAP			MPZL2			CMC2			SLC25A37		MAP7
											BOD1L2			YAP1			THAP11			SCARA3		TBX18
											ZADH2			HYOU1			PDP2			SARAF		LATS1
											SMIM21			ATP5L			RANBP10			KCTD9		TAAR2
											LINC00908			GPR83			VAT1L			WHSC1L1		TAAR3
											HMSD			SRSF8			PDF			PINX1		HMGN3
											LOC284294			ADAMTS8			DPEP2			PIWIL2		MED23
											LOC339298			TREH			DPEP3			ELP3		QKI
											CPLX4			CEP164			GINS3			INTS10		FHL5
											ATP9B			IGSF9B			NDRG4			CCDC25		AKAP7
											OACYLP			ENDOD1			ACD			BRF2		ATG5
											LINC01538			EXPH5			FA2H			AGPAT5		TBPL1
											LOC400655			PHLDB1			FAM65A			INTS9		WTAP
											LINC00909			SIK2			TMEM231			CSGALNACT1		AKAP12
											C18orf65			NCAPD3			TANGO6			HR		KIAA0408
											LINC00683			ARHGEF12			WDR59			PBK		PHACTR2
											LOC400661			SIK3			ELMO3			ZNF395		BCLAF1
											MIR122			VSIG2			SETD6			BIN3		ZBTB24
											HSBP1L1			BACE1			ESRP2			TEX15		SNAP91
											C18orf32			TRIM29			CENPT			MTUS1		FIG4
											LOC643542			RAB38			C16orf70			KIAA1456		CASP8AP2
											C18orf63			CADM1			CYB5B			CCAR2		UST
											SKOR2			PANX1			GFOD2			PLEKHA2		TRDN
											SCARNA17			POU2F3			PMFBP1			SH2D4A		CITED2
											SNORA37			HINFP			DYNLRB2			PDLIM2		SYNCRIP
											TCEB3CL			REXO2			ENKD1			CSMD1		SLC35A1
											SNORD58C			OR8G2			SLC7A6OS			EBF2		FUT9
											PARD6G-AS1			OR8B8			COG8			FAM160B2		TRAF3IP2
											LOC100131655			OR8G1			B3GNT9			MTMR9		HBS1L
											LINC01630			TIMM8B			UTP4			DUSP26		SMPDL3A
											MIR1539			OR8B2			ZNRF1			HMBOX1		PNRC1
											MIR4320			CHORDC1			CNTNAP4			MCPH1		ASCC3
											LINC01539			ACAD8			MARVELD3			PPP1R3B		RAB32
											LOC100505549			B3GAT1			MTSS1L			RNF122		KATNA1
											LINC01541			DCPS			CMTM1			NUDT18		BVES
											LOC100505797			C11orf54			PKD1L2			DOCK5		SEC63
											LOC100505817			ZBTB44			EXOSC6			BIN3-IT1		SCAF8
											LOC100505853			THYN1			C16orf46			ZNF703		CEP162
											RBFADN			DDX25			NRN1L			TTI2		ANKRD6
											TCEB3CL2			NOX4			CMTM3			RAB11FIP1		RIMS1
											RPL17-C18orf32			NTM			CDYL2			REEP4		DOPEY1
											MIR4528			CDON			TMEM170A			STMN4		ZNF292
											MIR4527			SIDT2			ZFP90			SOX7		CDK19
											MIR4529			TRAPPC4			CARMIL2			FAM167A		TAB2
											MIR3591			CWC15			KCTD19			SLC35G5		MDN1
											MIR4743			SPA17			CMTM4			LINC00208		TSPYL4
											MIR4744			FXYD6			CMTM2			FAM167A-AS1		SASH1
											MIR5011			CNTN5			BEAN1			TM2D2		SYNE1
											MIR548AV			SIAE			IL34			PLPP5		UFL1
											LINC-ROR			C11orf71			TMED6			MAK16		HEY2
											LINC01544			ROBO4			ZFP1			FUT10		HEBP2
											LOC101060542			SLC35F2			ADAMTS18			FAM86B1		ORC3
											LOC101927229			RAB39A			LDHD			ERI1		BRD7P3
											LINC01416			BTG4			FUK			LONRF1		MTO1
											LOC101927322			NXPE4			MLKL			CHMP7		ASF1A
											LOC101927481			ANKRD49			TERB1			RP1L1		CCDC28A
											LOC101927606			TTC12			CES4A			CLDN23		MTHFD1L
											LOC101927651			C11orf57			EXOC3L1			GOT1L1		PNISR
											LINC01029			ELMOD1			LINC00922			VPS37A		IBTK
											LOC101927989			FOXRED1			HCCAT5			NKX2-6		MOXD1
											LOC101928167			KDM4D			LOC283922			SGCZ		IPCEF1
											LOC102724651			SCN3B			NUDT7			UNC5D		SENP6
											LOC102724913			VPS11			PDXDC2P			LETM2		TIAM2
											SNHG22			TEX12			CLEC18C			DEFB104A		FBXL4
											TCF4-AS1			CRTAM			ATXN1L			LOC157273		FBXO5
											LOC105372179			TMPRSS4			PKD1L3			SGK223		SLC17A5
											SNORA108			IFT46			CLEC18A			PEBP4		RGS17
														SMCO4			C16orf86			CDCA2		SNORD50A
														PRDM10			C16orf47			ESCO2		PDE7B
														TRIM49			LOC400541			FBXO16		FILIP1
														DSCAML1			MIR140			LINC00599		SESN1
														GRAMD1B			NPIPB15			FAM87A		OSTM1
														CEP126			CTRB2			TDRP		MRPL18
														ARHGAP20			MIR328			ERICH1		NDUFAF4
														USP28			CLEC18B			TDH		DSE
														CARD18			APOOP5			C8orf48		CLDN20
														AASDHPPT			KIAA0895L			KCNU1		NOX3
														PKNOX2			SNORA46			ZNF596		HDDC2
														TP53AIP1			SNORA50A			DEFT1P		TFB1M
														MMP27			SNORD71			R3HCC1		CYB5R4
														ABCG4			SNORD111			PRSS55		TUBE1
														ROBO3			LOC729159			C8orf74		C6orf203
														C11orf1			SNORD111B			HTRA4		CDC40
														TAF1D			VAC14-AS1			LGI3		RWDD1
														RNF26			SYCE1L			DEFB105A		AIG1
														FAM118B			LOC100131303			DEFB106A		SNX9
														DYNC2H1			TAT-AS1			DEFB107A		UBE2J1
														NLRX1			MIR1538			DEFB109P1		VTA1
														MSANTD2			MIR1972-1			DEFB130		HECA
														CCDC82			SNORA70D			NEIL2		COQ3
														ALG9			MIR1972-2			LOC254896		IL20RA
														CLMP			LINC00920			FAM86B3P		MTRF1L
														PDZD3			LOC100505942			XKR6		AHI1
														C11orf63			SMG1P7			LOC286059		RMND1
														CCDC15			LOC100506083			LOC286083		PHIP
														PDGFD			LINC01568			MICU3		SOBP
														TMPRSS5			LOC100506281			LOC286114		AKIRIN2
														PUS3			CKLF-CMTM1			SCARA5		QRSL1
														JAM3			MIR4720			FAM183CP		VNN3
														BCO2			MIR4719			RNF5P1		DDX43
														TMEM133			MIR4426			LOC340357		FAM46A
														TMPRSS13			PRCAT47			LINC00965		TMEM30A
														DCUN1D5			LOC101927580			USP17L2		LMBRD1
														MSANTD4			LOC101927650			XKR5		ECHDC1
														MAML2			BEAN1-AS1			FAM90A25P		KCNQ5
														KIRREL3			LINC01572			LOC389641		AGPAT4
														BUD13			LOC101928035			NUGGC		TULP4
														TMEM25			LOC101928203			C8orf86		RARS2
														RPUSD4			LINC01229			USP17L8		HYMAI
														TBRG1			LINC01227			LOC392196		PDSS2
														UBASH3B			MIR7641-2			USP17L7		GOPC
														C11orf70			MIR6773			LOC401442		SMIM8
														SNORD14C			MAFTRR			USP17L1		ADGRG6
														SNORD14D			LOC102724084			MIR124-1		ARFGEF3
														SNORD14E			LOC105371328			MIR320A		NHSL1
														DIXDC1			LOC105371335			DEFB103A		LYRM2
														CEP295			LOC105376772			OR4F21		SNX14
														ZC3H12C			LOC106699570			FAM90A7P		PLEKHG1
														GLB1L2						FAM90A10P		ARID1B
														ESAM						DEFA8P		SERINC1
														ALKBH8						DEFA9P		HACE1
														FDXACB1						DEFA10P		FAM135A
														C11orf52						MIR383		TMEM181
														VPS26B						C8orf58		ZBTB2
														GLB1L3						C8orf49		BEND3
														TIRAP						DEFB135		ABRACL
														CARD16						DEFB136		RRAGD
														C1QTNF5						DEFB134		PRDM13
														TMEM123						ERICH1-AS1		PBOV1
														PANX3						LINC00589		BACH2
														APOA5						MBOAT4		TRMT11
														SLC36A4						DEFB109P1B		SMAP1
														FAT3						RPL23AP53		LINC01590
														TRIM64						USP17L4		PERP
														TMEM45B						USP17L3		POPDC3
														COLCA2						LOC649352		ALDH8A1
														PIH1D2						FAM86B2		MICAL1
														NXPE1						SPAG11A		ULBP3
														NXPE2						SNORD13		OR2A4
														JAML						MIR596		ARMT1
														FAM76B						MIR597		OGFRL1
														SESN3						MIR598		FAM184A
														PIWIL4						DEFA11P		ZDHHC14
														ARHGAP42						LOC728024		MANEA
														KBTBD3						DEFA1B		ADGB
														CWF19L2						ZNF705D		LINC00472
														KDELC2						FAM90A2P		AGPAT4-IT1
														LAYN						LOC729732		LCAL1
														TTC36						RBPMS-AS1		CCDC170
														AMOTL1						FAM66B		MYCT1
														DEUP1						LOC100128993		ULBP2
														PATE1						PRR23D1		ULBP1
														C11orf65						ZNF705G		LPAL2
														ADAMTS15						FAM66E		KHDC1
														MPZL3						ZNF705B		GPR63
														FOLH1B						FAM66D		PPP1R14C
														C11orf45						FAM66A		SPACA1
														HYLS1						PRR23D2		RNF146
														TMEM218						LOC100287015		SF3B5
														SLC37A2						DEFB4B		TAAR8
														OR8B12						MIR1322		SH3BGRL2
														OR8G5						MIR548I3		RSPH3
														OR10G8						MIR548H4		ARMC2
														OR10G9						MIR4287		FBXO30
														OR10S1						MIR548V		RPF2
														OR6T1						MIR3148		L3MBTL3
														OR4D5						MIR4288		MCHR2
														TBCEL						MIR4286		FAXC
														TMEM136						MIR3926-2		FNDC1
														SPATA19						MIR3622A		GJA10
														HEPACAM						MIR3926-1		RTN4IP1
														OAF						MIR3622B		RSPO3
														ANGPTL5						MIR3674		LRP11
														ANKK1						LOC100506990		LTV1
														RNF214						LOC100507071		SERAC1
														LOC283140						LOC100507156		USP45
														LINC00900						SMIM18		REPS1
														BCL9L						LINC01605		PPIL4
														FOXR1						DLGAP2-AS1		SLC22A16
														CCDC153						MCPH1-AS1		LINC01621
														OR8D1						MIR4659A		UBE3D
														OR8D2						MIR4660		MFSD4B
														OR8B4						MIR4659B		ARHGAP18
														KIRREL3-AS3						GS1-24F4.2		SYTL3
														C11orf44						MIR5692A2		GTF3C6
														MIR4697HG						MIR5692A1		MRAP2
														LOC283177						NRG1-IT1		RWDD2A
														CCDC84						LZTS1-AS1		MTFR2
														TMEM225						NRG1-IT3		KLHL32
														OR8D4						LINC00681		TMEM200A
														C11orf53						LOC101927752		MB21D1
														LOC341056						LOC101927815		NUS1
														HEPHL1						LOC101928058		GINM1
														PLET1						LOC101929066		IL22RA2
														VSTM5						LOC101929128		SLC18B1
														LOC387810						LOC101929172		SLC16A10
														TRIM77						LINCR-0001		TAGAP
														IZUMO1R						LOC101929229		ADAT2
														KDM4E						LOC101929237		RIPPLY2
														BSX						LOC101929269		IRAK1BP1
														OR6X1						LOC101929294		CLVS2
														OR6M1						LOC101929315		TAAR9
														OR10G4						EXTL3-AS1		TAAR1
														OR10G7						LOC101929450		STXBP5
														OR8B3						LOC101929470		NCOA7
														OR8A1						LOC101929550		HINT3
														TRIM49D1						LOC101929622		PACRG
														C11orf87						MIR6841		B3GAT2
														COLCA1						MIR6842		SDHAF4
														C11orf88						MIR6843		CD109
														MIR100HG						MIR6876		RAET1E
														PATE2						MIR7160		PM20D2
														PATE4						MIR7641-2		SRSF12
														ST3GAL4-AS1						MIR8055		LOC153910
														SNX19						LOC102467222		ZC2HC1B
														LOC403312						LOC102723701		CNKSR3
														MIRLET7A2						LOC102725080		RAET1L
														MIR100						LINC01288		SAMD3
														MIR125B1						KBTBD11-OT1		LINC01312
														MIR34B						SNORA99		SLC2A12
														MIR34C								LINC01010
														DDI1								PNLDC1
														BLID								RNF217
														CASP1P2								NKAIN2
														CARD17								KHDC3L
														LINC00167								CFAP206
														SCARNA9								BVES-AS1
														HEPN1								PRSS35
														TRIM64B								LCA5
														TRIM53AP								OLIG3
														TRIM49C								TXLNB
														UBTFL1								OSTCP1
														C11orf97								C6orf163
														LOC643733								CCDC162P
														LOC643923								AK9
														CLDN25								NT5DC1
														LOC646522								FAM26D
														LOC649133								ZUFSP
														RPL23AP64								FAM162B
														SNORA8								TBC1D32
														SNORA1								HS3ST5
														SNORA18								GPRC6A
														SNORA40								RFX6
														SNORA25								SLC35F1
														SNORA32								VGLL2
														SNORD5								LACE1
														SNORD6								TMEM244
														TRIM49D2								MMS22L
														LOC100128239								FAM26E
														LOC100128386								MCM9
														LOC100129203								SCML4
														LOC100131626								SHPRH
														LOC100132078								LINC00326
														LOC100132686								PHACTR2-AS1
														PATE3								CEP57L1
														WTAPP1								PPIL6
														NCAM1-AS1								LINC01268
														MIR1261								FLJ34503
														MIR1304								DCBLD1
														MIR548L								LOC285762
														BACE1-AS								PACRG-AS1
														MIR4301								TAAR6
														MIR3167								SLC35D3
														MIR1260B								ZC3H12D
														MIR3166								DPPA5
														USP2-AS1								RSPH4A
														MIR3920								ECT2L
														MIR3656								NUP43
														CASP12								C6orf58
														LOC100507283								RAET1G
														SENCR								GJB7
														LOC100507431								HMGA1P7
														LOC100507548								SNHG5
														TMPRSS4-AS1								SUMO4
														HSPB2-C11orf52								CENPW
														FXYD6-FXYD2								SOGA3
														MIR4697								LINC00222
														MIR4490								CEP85L
														MIR4493								THEMIS
														MIR4491								LIN28B
														MIR4492								SAMD5
														MIR4693								IYD
														LOC100652768								DKFZp451B082
														GRM5-AS1								GTF2H5
														JRKL-AS1								MIR30A
														KIRREL3-AS2								MIR30C2
														NTM-IT								OOEP
														LOC101054525								FAM26F
														LOC101928424								FLJ46906
														LOC101928535								SLC25A51P1
														LOC101928823								GSTM2P1
														LOC101928847								RFPL4B
														LOC101928940								SNORD101
														LOC101928985								SNORD100
														LOC101929011								SNORA33
														LOC101929089								FAM229B
														LOC101929208								TSG1
														DISC1FP1								LOC643623
														LOC101929227								TRAF3IP2-AS1
														LOC101929295								CTAGE9
														LOC101929340								LINC01625
														LOC101929427								RPS18P9
														LOC101929473								LOC645967
														LOC101929497								RAET1K
														LOC101929517								SNORA20
														LOC101929538								SNORA29
														LINC01395								SNORD50B
														NTM-AS1								MIR548A2
														LOC101929653								MIR548B
														MIR6756								MIR587
														MIR7641-1								MIR588
														MIR7641-2								MCHR2-AS1
														MIR6090								TPI1P3
														MIR6716								METTL24
														MIR8052								KATNBL1P6
														LOC102723838								STXBP5-AS1
														LOC102723895								TMEM242
														LOC102724301								LOC729603
														LOC103611081								PACRG-AS3
														PKNOX2-AS1								LIN28B-AS1
														APOA1-AS								UST-AS1
														LOC105369423								TRAPPC3L
														LOC105369431								KHDC1L
														LOC105369438								LOC100129518
														LOC105369443								LOC100130476
														LOC105369473								TSTD3
														LOC105369486								C6orf99
														LOC105369507								LINC00271
														LOC105369509								LOC100132735
														LOC105369532								CD24
														STT3A-AS1								AIRN
																						LOC100287632
																						HMGN3-AS1
																						NHEG1
																						MIR2113
																						MIR1202
																						LOC100422737
																						MIR1273C
																						MIR3144
																						MIR3145
																						MIR4282
																						MIR3918
																						MIR3668
																						MIR3662
																						MIR3692
																						SYNE1-AS1
																						LOC100506804
																						SMLR1
																						LINC01013
																						TARID
																						KCNQ5-IT1
																						LOC100507406
																						GVQW2
																						LOC100507477
																						LINC01277
																						LOC100507557
																						CAHM
																						MIR4464
																						MIR4466
																						MIR4643
																						MIR4465
																						MIR548AJ1
																						MIR4459
																						MIR548AI
																						MIR4463
																						MIR548H5
																						RAET1E-AS1
																						KCNQ5-AS1
																						SYNJ2-IT1
																						LOC100996634
																						EZR-AS1
																						MANEA-AS1
																						LOC101927314
																						LOC101927365
																						LOC101927640
																						LOC101927686
																						LOC101927768
																						LOC101927919
																						HRAT13
																						LOC101928140
																						LOC101928231
																						LOC101928280
																						LOC101928304
																						LOC101928307
																						EVADR
																						LOC101928429
																						LOC101928461
																						LOC101928489
																						LOC101928516
																						LOC101928540
																						MEI4
																						LOC101928661
																						LINC01526
																						LOC101928820
																						LOC101928911
																						LOC101928936
																						LOC101929057
																						CASC6
																						LOC101929122
																						PACRG-AS2
																						ARMC2-AS1
																						MIR7161
																						MIR7641-2
																						LOC102723649
																						LOC102723831
																						LOC102723883
																						LINC01626
																						LOC102724053
																						LOC102724152
																						TBX18-AS1
																						LOC103352541
																						NCOA7-AS1
																						LOC105377879
																						LINC01611
																						LOC105377924
																						LOC105377962
																						LOC105377967
																						LOC105377975
																						LOC105378047
																						LOC105378052
																						LOC105378068
																						LOC105378098
																						LUADT1
																						SNORA98
																						SNORD141A

## Sheet: Supplementary Table 9
Supplementary Table 9. DEGs between high and low ac4Cscore group in LIHC determinded by limma
Gene Symbol	logFC	AveExpr	t	P.Value	adj.P.Val	B
SPP1	2.87096	6.831	9.2177	2.40749e-18	4.15558e-17	30.9486
G6PD	2.15242	4.2687	19.3275	6.59456e-58	1.28627e-53	120.77
CA9	2.03534	1.73722	9.78625	3.00963e-20	7.38401e-19	35.2567
MYBL2	2.00771	3.64348	12.9219	9.66456e-32	6.2813e-29	61.3343
CDC20	1.89142	4.00401	13.7515	5.38429e-35	8.07851e-32	68.7266
CD24	1.65682	5.43568	6.87994	2.59518e-11	1.50876e-10	15.088
C12orf75	1.65313	2.88175	10.6876	2.15364e-23	9.76899e-22	42.3853
BIRC5	1.64978	3.6265	12.8105	2.61031e-31	1.49747e-28	60.3542
UBE2C	1.60768	4.35662	11.068	9.1882e-25	5.67138e-23	45.4926
PKM	1.58652	5.00382	11.3859	6.3133e-26	5.64866e-24	48.1313
PTTG1	1.57629	4.02086	12.5331	3.05443e-30	1.05987e-27	57.9281
AP1M2	1.54926	2.63354	6.66781	9.55892e-11	5.09975e-10	13.8176
CENPM	1.5231	3.04941	13.1027	1.91392e-32	1.55546e-29	62.9318
KIF2C	1.52052	2.63273	13.5487	3.41032e-34	4.15739e-31	66.9053
EPS8L3	1.51924	2.85048	8.29049	2.15601e-15	2.34409e-14	24.2765
SPHK1	1.49059	2.46371	8.50299	4.72827e-16	5.69993e-15	25.7645
UBD	1.48246	6.71055	8.12713	6.8039e-15	6.85486e-14	23.1501
GAL3ST1	1.47436	2.69743	7.67231	1.53771e-13	1.24774e-12	20.0972
SFN	1.47337	4.49212	6.18679	1.64039e-09	7.3689e-09	11.0538
CCNB1	1.46751	4.15429	12.2758	2.93868e-29	6.97447e-27	55.6953
PAFAH1B3	1.43297	4.55026	11.747	2.89187e-27	3.73549e-25	51.1705
TOP2A	1.43104	3.7111	10.034	4.25687e-21	1.22826e-19	37.1809
KIFC1	1.4088	3.30006	11.338	9.4764e-26	8.0364e-24	47.731
MMP9	1.39766	3.20565	7.7264	1.06819e-13	8.93058e-13	20.4537
CCNB2	1.37901	3.03301	11.6307	7.84884e-27	9.00539e-25	50.1862
SLC1A5	1.3705	3.6323	9.55404	1.8356e-19	3.93876e-18	33.4785
AFP	1.36954	3.98442	4.19365	3.44497e-05	8.12112e-05	1.48678
TPX2	1.36331	4.09192	10.8174	7.38346e-24	3.82823e-22	43.4396
COX7B2	1.3549	2.04788	5.14018	4.47173e-07	1.40227e-06	5.634
AURKB	1.35483	2.97783	11.2875	1.45206e-25	1.19504e-23	47.3105
PLK1	1.3542	2.52815	11.8933	8.19294e-28	1.26828e-25	52.4139
CDT1	1.35291	3.05463	11.6661	5.79464e-27	6.84996e-25	50.4853
KIF4A	1.34612	2.55353	11.8359	1.34492e-27	1.98732e-25	51.9252
MCM2	1.34342	3.87834	11.2717	1.65885e-25	1.32606e-23	47.1793
CLDN4	1.34162	2.80164	5.83542	1.17985e-08	4.65568e-08	9.14111
CENPA	1.33189	2.06913	13.069	2.59075e-32	1.87158e-29	62.6331
CTAG2	1.32653	1.41021	5.67697	2.78918e-08	1.03902e-07	8.30885
TK1	1.31263	5.30642	11.5414	1.68294e-26	1.72767e-24	49.4344
ASF1B	1.31172	3.16002	11.2593	1.84169e-25	1.45434e-23	47.0762
CDCA8	1.31026	3.00687	11.7538	2.72984e-27	3.57352e-25	51.2273
HMGA1	1.30854	6.2027	11.1868	3.39099e-25	2.44967e-23	46.4747
CDCA5	1.30763	2.94375	12.33	1.82722e-29	4.75199e-27	56.1639
PYCARD	1.3053	4.05074	9.76318	3.60593e-20	8.73711e-19	35.0789
PLBD1	1.30188	2.41811	9.75772	3.76323e-20	9.07316e-19	35.0369
TROAP	1.30051	2.46093	11.4418	3.92812e-26	3.59709e-24	48.5989
CENPW	1.29632	4.01988	11.9584	4.66673e-28	7.58538e-26	52.9688
E2F1	1.29507	3.9977	9.58835	1.40746e-19	3.08132e-18	33.7396
S100A11	1.27296	7.34009	8.94309	1.88912e-17	2.81923e-16	28.9249
CDKN3	1.2646	3.38025	10.3843	2.55841e-22	9.08956e-21	39.9484
RRM2	1.26318	3.67632	10.4937	1.05256e-22	4.05734e-21	40.8228
TMSB10	1.26266	10.7429	9.47337	3.42003e-19	7.02927e-18	32.8667
TRIP13	1.2562	2.05278	12.6024	1.65641e-30	6.66535e-28	58.5316
KIF20A	1.24584	2.63186	10.6517	2.8922e-23	1.26702e-21	42.0949
HJURP	1.24584	2.40764	11.5983	1.03486e-26	1.14039e-24	49.9137
GINS1	1.24005	2.47108	11.6181	8.74114e-27	9.79862e-25	50.0801
IGSF3	1.2392	2.21009	9.89376	1.29216e-20	3.3967e-19	36.0884
TACC3	1.23663	3.3738	12.5323	3.0764e-30	1.05987e-27	57.921
TRNP1	1.23516	3.65725	6.38222	5.26963e-10	2.53225e-09	12.1568
FOXM1	1.23276	2.94822	9.6943	6.17667e-20	1.43083e-18	34.5496
SKA1	1.22872	2.17406	11.3428	9.09648e-26	7.7479e-24	47.7714
DKK1	1.22303	1.74471	5.62696	3.64515e-08	1.33544e-07	8.05019
CDK1	1.21617	3.10338	10.1333	1.92824e-21	5.89502e-20	37.9603
TRIM16	1.21518	2.44115	9.09756	5.9566e-18	9.65782e-17	30.0586
ZWINT	1.21219	3.99896	10.6252	3.59312e-23	1.54711e-21	41.8812
LYPD1	1.21032	2.01875	7.76751	8.08825e-14	6.88914e-13	20.7258
SOX4	1.21027	3.44313	7.9564	2.22462e-14	2.07019e-13	21.9896
IL4I1	1.20941	1.83516	10.3112	4.61902e-22	1.56685e-20	39.3668
NEURL3	1.20796	2.06665	8.92566	2.15009e-17	3.18674e-16	28.7979
MAGEA3	1.2078	1.59761	5.16985	3.85813e-07	1.22243e-06	5.77588
USH1C	1.20356	1.64246	6.37524	5.49031e-10	2.6344e-09	12.117
BAMBI	1.20185	4.75831	7.26202	2.30028e-12	1.56385e-11	17.4526
DEPDC1B	1.20133	1.88155	10.7405	1.39303e-23	6.65958e-22	42.8144
SRC	1.20113	3.4075	9.70139	5.84459e-20	1.36037e-18	34.6039
NCAPG	1.19793	2.3447	11.1541	4.46426e-25	3.07687e-23	46.2038
PEG10	1.1969	3.23942	3.93285	0.000100371	0.000220441	0.477629
KIAA0101	1.19644	2.62477	12.0022	3.19263e-28	5.61011e-26	53.3431
CEP55	1.1942	1.80034	12.1962	5.89602e-29	1.23658e-26	55.0087
NCAPH	1.19045	2.26148	11.8192	1.55426e-27	2.24562e-25	51.7826
MELK	1.19033	2.50052	10.7758	1.0411e-23	5.15396e-22	43.1012
UBE2T	1.1861	4.2355	10.9131	3.33958e-24	1.8611e-22	44.2212
UPK3A	1.18363	2.06008	4.91738	1.3256e-06	3.86139e-06	4.59105
SLC38A1	1.18234	2.89836	8.30333	1.96857e-15	2.16199e-14	24.3657
ANLN	1.1817	2.30037	10.373	2.8044e-22	9.85581e-21	39.858
MAGEA6	1.18049	1.42548	5.00464	8.70139e-07	2.60908e-06	4.99472
PRR11	1.17096	2.05812	12.1029	1.33041e-28	2.49515e-26	54.2062
UBE2S	1.16989	3.72547	13.1502	1.24863e-32	1.12871e-29	63.3531
CDC6	1.16921	2.64556	10.5093	9.26999e-23	3.61622e-21	40.9479
TYMS	1.1646	4.13127	9.88717	1.36112e-20	3.55879e-19	36.0373
PITX1	1.16456	1.47613	7.53131	3.9424e-13	3.02385e-12	19.1763
MDK	1.16132	6.73754	6.42572	4.07805e-10	1.99155e-09	12.406
SPINK1	1.16106	6.32594	3.10709	0.00203657	0.00364735	-2.31959
NUF2	1.16043	2.27944	10.3712	2.8444e-22	9.96051e-21	39.8441
DLGAP5	1.16042	2.14234	11.0521	1.04952e-24	6.39714e-23	45.3615
ZIC2	1.16036	1.94205	8.58085	2.69504e-16	3.3632e-15	26.316
SULT1C2	1.16017	2.00209	7.63489	1.97653e-13	1.5826e-12	19.8516
CDC45	1.15735	2.47186	11.2558	1.89733e-25	1.49223e-23	47.0469
CKS2	1.15604	5.97778	12.4836	4.72962e-30	1.46465e-27	57.4968
NEK2	1.15556	2.64854	9.8762	1.4841e-20	3.85964e-19	35.9522
LMNB1	1.15271	3.87263	9.98353	6.35332e-21	1.7751e-19	36.7869
TKT	1.15052	6.00729	10.5901	4.78965e-23	2.00048e-21	41.5981
TREM2	1.15007	3.18292	8.26364	2.60696e-15	2.80622e-14	24.0903
SPC24	1.14895	3.2062	10.405	2.16407e-22	7.83119e-21	40.1132
GPC3	1.14751	7.62878	3.93836	9.81879e-05	0.000216133	0.498318
H2AFX	1.14697	5.26247	12.3457	1.59122e-29	4.19414e-27	56.3003
SSX1	1.14541	1.9371	4.54431	7.49141e-06	1.95295e-05	2.93588
PKIB	1.14494	1.96658	7.98857	1.7819e-14	1.68636e-13	22.2069
DSG2	1.14412	3.5025	7.60135	2.47351e-13	1.95644e-12	19.6322
NDC80	1.14403	2.49226	11.2958	1.35326e-25	1.12321e-23	47.3799
NRM	1.14357	3.90097	11.0968	7.21593e-25	4.59957e-23	45.7306
CST1	1.13758	1.25223	5.03681	7.43915e-07	2.26013e-06	5.14512
PGC	1.13715	1.98792	3.92862	0.000102082	0.00022387	0.461734
SPC25	1.1369	2.26661	12.2724	3.02506e-29	7.02427e-27	55.6668
MCM6	1.13251	4.17887	11.7116	3.92235e-27	4.90419e-25	50.87
CLIC1	1.13079	7.73826	12.4856	4.64511e-30	1.46465e-27	57.5146
TRIM16L	1.13034	3.12033	7.33808	1.40418e-12	9.84842e-12	17.9348
KIF18B	1.12812	1.91515	10.5767	5.34604e-23	2.22334e-21	41.4899
SLC16A3	1.12739	2.35513	9.08292	6.64856e-18	1.07085e-16	29.9506
CDC25B	1.11634	4.82566	12.0261	2.5945e-28	4.64272e-26	53.5476
STMN1	1.11546	4.78421	10.7492	1.29679e-23	6.23003e-22	42.8849
MKI67	1.11352	2.56712	9.58767	1.41488e-19	3.09039e-18	33.7345
STK39	1.10558	2.60248	8.65536	1.56893e-16	2.0226e-15	26.8468
TMEM54	1.10555	4.02537	7.67963	1.46389e-13	1.1957e-12	20.1453
C6orf223	1.10409	1.04057	7.25738	2.37038e-12	1.60759e-11	17.4233
NUSAP1	1.10147	4.12147	9.30856	1.2077e-18	2.23706e-17	31.6266
BUB1B	1.10015	1.97458	10.5233	8.26897e-23	3.2649e-21	41.0604
CDKN2A	1.09989	2.89208	8.02792	1.35717e-14	1.30724e-13	22.4736
ALDOA	1.0993	7.16796	11.5518	1.53948e-26	1.60575e-24	49.5222
KCTD17	1.09854	3.04856	7.8839	3.66034e-14	3.29464e-13	21.502
SLC6A8	1.09784	2.84975	6.37682	5.43986e-10	2.61148e-09	12.1259
CAPG	1.09559	4.4191	7.09448	6.73487e-12	4.25679e-11	16.4038
PHLDA2	1.09443	3.61666	6.83469	3.43599e-11	1.96203e-10	14.8144
PAGE1	1.09344	0.843946	6.11884	2.41914e-09	1.05442e-08	10.6768
TP53I3	1.09277	4.83017	10.444	1.57708e-22	5.88002e-21	40.4247
LRRC1	1.09065	2.36109	8.81854	4.74803e-17	6.74019e-16	28.02
MSC	1.08962	2.66907	5.48099	7.87775e-08	2.75912e-07	7.30613
CTSC	1.08755	3.89816	9.77136	3.38226e-20	8.23607e-19	35.1419
IMPDH1	1.08734	3.00559	9.34232	9.33655e-19	1.76634e-17	31.8795
NRSN2	1.08587	2.98899	7.26763	2.21844e-12	1.51145e-11	17.488
RECQL4	1.08543	3.46819	10.4045	2.173e-22	7.84894e-21	40.1091
NDRG1	1.08477	5.42067	8.30726	1.91445e-15	2.10492e-14	24.393
PYCR1	1.08456	3.20883	5.33972	1.63548e-07	5.46045e-07	6.60188
NXPH4	1.08426	1.75558	6.86778	2.79889e-11	1.62091e-10	15.0143
CHAF1B	1.08126	1.87431	11.1898	3.30821e-25	2.39876e-23	46.4991
GCNT3	1.0811	1.30544	8.47558	5.75845e-16	6.85705e-15	25.5711
SLC29A4	1.08092	2.40119	6.0582	3.41193e-09	1.45559e-08	10.3432
HN1	1.08059	5.01715	12.9183	9.9831e-32	6.2813e-29	61.3023
BUB1	1.08015	1.97306	11.1578	4.32709e-25	3.01428e-23	46.2345
IKBKE	1.07677	2.26708	10.5343	7.5615e-23	3.02848e-21	41.1485
CDCA3	1.07318	1.96824	12.0092	3.00416e-28	5.32692e-26	53.4031
PRC1	1.0705	3.00963	9.41794	5.23554e-19	1.04416e-17	32.4481
MARCKS	1.06962	5.47168	10.0449	3.90216e-21	1.1343e-19	37.2665
IFI27L2	1.06934	3.20554	9.13324	4.55492e-18	7.47213e-17	30.3222
PBK	1.06454	2.67201	9.11751	5.12733e-18	8.36892e-17	30.2059
NFE2L3	1.0636	2.23344	10.5464	6.85076e-23	2.76654e-21	41.2457
ECT2	1.05981	2.59396	9.7212	5.00713e-20	1.17667e-18	34.756
MMP7	1.05945	2.14674	4.93835	1.19874e-06	3.5213e-06	4.68747
GTSE1	1.05815	1.83669	10.2975	5.16045e-22	1.73542e-20	39.2577
LPCAT1	1.05738	3.73871	9.45772	3.85757e-19	7.87049e-18	32.7483
RMI2	1.05734	2.63193	9.90316	1.19981e-20	3.17535e-19	36.1614
S100A6	1.0555	6.84688	6.1924	1.58833e-09	7.14823e-09	11.0851
ORC1	1.0554	1.89464	11.6202	8.58242e-27	9.68624e-25	50.0982
TMEM132A	1.05448	1.94232	8.29173	2.13722e-15	2.32495e-14	24.2851
DDR1	1.05362	2.86765	6.728	6.62333e-11	3.62786e-10	14.1749
KPNA2	1.05355	5.46093	11.5709	1.30863e-26	1.40247e-24	49.6823
SELM	1.05281	4.16811	6.30719	8.17525e-10	3.83037e-09	11.7301
CPVL	1.05047	3.73952	7.68725	1.39074e-13	1.13977e-12	20.1955
TRAIP	1.04976	1.88388	13.9005	1.38046e-35	4.48765e-32	70.0696
TTK	1.04889	1.75237	10.8367	6.29717e-24	3.31068e-22	43.5964
TNFRSF21	1.0484	4.04076	7.78797	7.04021e-14	6.04664e-13	20.8617
RACGAP1	1.04693	3.10788	10.96	2.26228e-24	1.29782e-22	44.6049
RGS1	1.04294	2.9546	6.76761	5.19568e-11	2.88508e-10	14.4114
CCL20	1.04278	4.73193	4.42365	1.28074e-05	3.22708e-05	2.42546
C16orf59	1.04258	2.22542	11.091	7.57624e-25	4.79788e-23	45.6826
IGF2BP2	1.03834	2.60516	6.14938	2.03242e-09	8.9681e-09	10.8458
CCNA2	1.03831	3.17866	8.02324	1.40184e-14	1.34855e-13	22.4419
SEL1L3	1.03665	2.96097	6.63341	1.17763e-10	6.20803e-10	13.6145
TTYH3	1.03602	4.75065	9.44575	4.22929e-19	8.584e-18	32.6579
CCNE1	1.03496	2.1387	8.01001	1.53632e-14	1.46892e-13	22.3522
SOX12	1.03441	3.72868	10.3345	3.82867e-22	1.32408e-20	39.5515
TTLL4	1.0328	2.84448	10.3933	2.38002e-22	8.54921e-21	40.0196
TCF19	1.03121	3.5229	8.58681	2.58108e-16	3.23339e-15	26.3583
MCM3	1.02991	5.51668	10.5447	6.94244e-23	2.79777e-21	41.2326
HILPDA	1.0281	2.76295	11.0465	1.09905e-24	6.59598e-23	45.3161
POF1B	1.02599	1.10531	7.99162	1.74468e-14	1.65425e-13	22.2276
MCM7	1.02521	5.50239	11.3784	6.72732e-26	5.91065e-24	48.0687
NPM3	1.02368	4.97438	9.47021	3.50421e-19	7.18714e-18	32.8428
SLC2A1	1.02307	2.17291	8.66174	1.49767e-16	1.9423e-15	26.8924
HKDC1	1.02275	3.95326	5.72229	2.1848e-08	8.28109e-08	8.54498
CENPF	1.02241	2.37245	8.84953	3.77793e-17	5.41827e-16	28.2444
CDC25C	1.0153	2.0678	10.1083	2.3551e-21	7.08893e-20	37.7634
MMP12	1.0148	1.03012	7.61926	2.19457e-13	1.7443e-12	19.7492
H2AFZ	1.01327	6.69248	12.6021	1.65966e-30	6.66535e-28	58.5297
NMB	1.01155	3.25472	9.74156	4.27044e-20	1.02077e-18	34.9125
PSRC1	1.01087	2.33163	11.7335	3.24881e-27	4.08826e-25	51.0558
LHFPL2	1.00963	2.14444	10.9744	2.00713e-24	1.16863e-22	44.7227
ABCC1	1.00905	2.31294	9.03384	9.60292e-18	1.50931e-16	29.5895
NUDT1	1.00844	3.57604	11.7664	2.44936e-27	3.27866e-25	51.3342
AKR1B10	1.00785	7.36594	2.84339	0.0047135	0.00794957	-3.08209
KIF23	1.00519	1.68219	10.4702	1.27384e-22	4.81517e-21	40.635
DTL	1.00407	2.50844	9.00692	1.17422e-17	1.81787e-16	29.3919
NCAPD2	1.00391	3.52187	10.8172	7.39935e-24	3.82823e-22	43.4375
RAD54L	1.00299	1.40159	11.1602	4.24113e-25	2.96499e-23	46.2543
DRAM1	1.00285	3.22702	12.643	1.15593e-30	4.96965e-28	58.8865
ENO2	1.00283	1.59207	8.93437	2.01555e-17	2.99645e-16	28.8613
ZSWIM5	1.00229	1.75389	9.59329	1.35464e-19	2.9822e-18	33.7773
LIMK1	1.00185	2.73344	11.0926	7.47641e-25	4.75008e-23	45.6957
COLCA2	1.00023	1.79652	8.61258	2.14118e-16	2.70141e-15	26.5417
PKMYT1	1.00009	1.89891	11.3226	1.07952e-25	9.03692e-24	47.6026
MFSD10	0.999571	4.1805	9.92646	9.98133e-21	2.68162e-19	36.3424
STEAP1	0.998322	3.97628	5.6484	3.25073e-08	1.19995e-07	8.16085
HRCT1	0.997162	3.66224	6.00789	4.52952e-09	1.90078e-08	10.0685
C11orf84	0.995176	3.0211	11.3823	6.51097e-26	5.75908e-24	48.1009
RFC4	0.994628	3.72522	11.4663	3.19075e-26	3.05077e-24	48.8039
ATP1B3	0.99409	4.65791	9.2288	2.2134e-18	3.85123e-17	31.0312
FCGBP	0.993754	1.23896	9.18072	3.18427e-18	5.39611e-17	30.6739
FEN1	0.991822	4.85316	11.2412	2.1462e-25	1.6678e-23	46.9254
PTGES	0.990969	1.80037	5.67902	2.75859e-08	1.0288e-07	8.31951
SKA3	0.990278	1.99896	10.1658	1.48724e-21	4.64139e-20	38.2158
KIF11	0.988846	2.26653	10.3678	2.92404e-22	1.0221e-20	39.8169
VNN2	0.985817	2.94208	5.45452	9.04355e-08	3.1426e-07	7.17299
HMGB2	0.985564	5.23316	10.0734	3.10933e-21	9.16124e-20	37.49
ANXA13	0.985323	3.10498	4.95949	1.08272e-06	3.2017e-06	4.78506
IL2RG	0.985097	3.5534	6.81615	3.85329e-11	2.1842e-10	14.7027
DUSP9	0.984875	3.0669	4.95875	1.08655e-06	3.21061e-06	4.78167
TFF2	0.984044	0.86503	6.13681	2.18367e-09	9.57563e-09	10.7762
MMD	0.983853	3.68576	9.55015	1.89163e-19	4.03768e-18	33.4489
FANCI	0.983193	2.25517	11.0589	9.90952e-25	6.05909e-23	45.4181
BLVRA	0.982981	4.61192	8.13749	6.32845e-15	6.40896e-14	23.2211
VEGFB	0.981923	5.64628	6.30877	8.10018e-10	3.79885e-09	11.739
SHCBP1	0.980083	1.53177	10.8343	6.4196e-24	3.36597e-22	43.5774
RAD51	0.979187	1.79161	11.7387	3.1069e-27	3.93507e-25	51.0998
P3H4	0.978585	3.1003	9.27605	1.54658e-18	2.79574e-17	31.3835
PRKCD	0.977778	3.89387	11.4623	3.3016e-26	3.11343e-24	48.7702
NT5DC2	0.976932	3.39484	7.35989	1.2181e-12	8.65224e-12	18.0736
NFKBIE	0.976337	4.29489	10.7983	8.64566e-24	4.3915e-22	43.2842
RNASEH2A	0.97521	4.57055	10.7732	1.06415e-23	5.25472e-22	43.0796
LMNB2	0.973751	3.62312	11.1933	3.20985e-25	2.36257e-23	46.5288
C5orf30	0.973218	1.54528	9.31453	1.15397e-18	2.14773e-17	31.6713
S100A4	0.972615	5.12826	7.16169	4.38647e-12	2.85765e-11	16.8223
SNX7	0.970663	3.75284	7.9951	1.70323e-14	1.61819e-13	22.2511
ELOVL7	0.970485	1.81933	6.11515	2.47051e-09	1.07537e-08	10.6564
CSAG1	0.97048	1.40049	4.4775	1.00963e-05	2.58302e-05	2.65171
KRT19	0.970011	2.26291	4.10577	4.97051e-05	0.000114408	1.14014
TTC39A	0.968728	1.6304	8.2139	3.70236e-15	3.89927e-14	23.7465
DTYMK	0.968708	4.76001	13.8132	3.0654e-35	5.97907e-32	69.2824
EZH2	0.967242	2.84303	10.7858	9.58842e-24	4.83262e-22	43.1823
MYL6B	0.966263	4.15803	12.5113	3.70366e-30	1.24552e-27	57.738
HLA-DQA2	0.963919	3.33811	5.29716	2.0321e-07	6.68288e-07	6.39275
ENO1	0.963741	8.97843	11.1903	3.29277e-25	2.39647e-23	46.5037
GPRIN1	0.963436	1.65225	11.1493	4.64582e-25	3.19073e-23	46.1645
SLC44A3	0.963176	3.5688	7.16981	4.16419e-12	2.72102e-11	16.8731
NAP1L1	0.962325	4.67067	12.8003	2.85712e-31	1.51111e-28	60.2651
NRCAM	0.962211	1.29192	6.96798	1.49741e-11	9.02284e-11	15.6242
LAPTM4B	0.961808	6.10822	6.58112	1.61442e-10	8.34152e-10	13.3075
CDCA7	0.960671	1.28749	7.24765	2.52414e-12	1.70181e-11	17.3619
BAK1	0.960587	4.11094	10.6986	1.96793e-23	9.05296e-22	42.4741
MCM4	0.95809	4.04593	9.22621	2.25721e-18	3.91698e-17	31.012
MARCKSL1	0.957327	6.3447	7.86757	4.09308e-14	3.65045e-13	21.3926
CENPH	0.956779	2.49583	12.3112	2.15426e-29	5.38703e-27	56.0015
EPO	0.955946	1.44615	5.64706	3.27412e-08	1.20813e-07	8.15392
S100A9	0.953762	4.92449	5.15686	4.11613e-07	1.29827e-06	5.71365
CKAP4	0.95333	6.26127	10.2816	5.8646e-22	1.9487e-20	39.1318
NCF2	0.953197	2.9583	7.69335	1.33482e-13	1.09809e-12	20.2356
SOX9	0.952134	3.79107	5.24257	2.67916e-07	8.66618e-07	6.12666
COL9A2	0.951633	1.35232	8.23055	3.29273e-15	3.48668e-14	23.8614
MCM5	0.94712	4.29447	10.3661	2.96483e-22	1.03451e-20	39.8032
PHF19	0.945592	2.39102	11.589	1.12044e-26	1.22776e-24	49.8354
SMOX	0.943838	3.09248	7.82984	5.29544e-14	4.64841e-13	21.1404
PFKP	0.943572	2.61244	6.75929	5.46791e-11	3.02472e-10	14.3617
GNPDA1	0.942954	4.13417	13.0597	2.81586e-32	1.96155e-29	62.5509
RGS2	0.942639	3.75075	6.24652	1.16264e-09	5.32082e-09	11.388
TMEM51	0.942027	2.76881	7.27149	2.16363e-12	1.47868e-11	17.5124
DDAH2	0.941938	5.86979	10.131	1.96404e-21	5.99509e-20	37.9421
ITGAM	0.941932	2.06631	9.30684	1.22364e-18	2.26148e-17	31.6137
RCC2	0.941717	4.82263	11.0743	8.71134e-25	5.4113e-23	45.5451
FCER1G	0.940366	5.25579	7.96698	2.06824e-14	1.93389e-13	22.061
HMMR	0.938452	2.52751	8.61226	2.1461e-16	2.70411e-15	26.5394
CD3D	0.937972	3.07826	6.55622	1.87491e-10	9.59847e-10	13.1619
GNAZ	0.936698	2.57593	6.36703	5.76164e-10	2.75443e-09	12.0701
POLD1	0.935494	3.56989	12.5417	2.83295e-30	1.02327e-27	58.0023
PRAME	0.934861	1.17352	4.86548	1.69795e-06	4.86893e-06	4.3539
EXO1	0.934745	1.82743	10.0626	3.3896e-21	9.92704e-20	37.4051
CEP131	0.934326	3.32733	12.9472	7.70718e-32	5.18375e-29	61.5576
CMTM7	0.933771	2.69301	10.9085	3.46964e-24	1.92807e-22	44.1835
SPATS2	0.932585	2.85195	13.1138	1.73188e-32	1.46871e-29	63.0304
PFN2	0.931355	2.76584	6.38855	5.07723e-10	2.44763e-09	12.193
CLSTN1	0.931207	4.46011	8.34658	1.44799e-15	1.62784e-14	24.6668
FERMT1	0.930705	1.37482	7.87516	3.88583e-14	3.48314e-13	21.4434
MMP11	0.93021	2.63342	6.31614	7.75977e-10	3.64797e-09	11.7808
ANXA2	0.928587	6.3828	9.13664	4.43999e-18	7.30819e-17	30.3473
EGLN3	0.9284	1.58306	7.5889	2.68778e-13	2.11247e-12	19.5509
TUBA1B	0.928391	5.85973	7.8614	4.26918e-14	3.79883e-13	21.3513
SNRPB	0.92831	8.09202	13.0865	2.21316e-32	1.66029e-29	62.7885
CTSV	0.927957	1.07356	7.81782	5.74715e-14	4.99992e-13	21.0603
CDK4	0.927942	5.04567	10.6711	2.46597e-23	1.09565e-21	42.2519
OIP5	0.926219	2.2701	9.30543	1.23679e-18	2.28012e-17	31.6032
C15orf48	0.925424	2.59732	5.12613	4.79446e-07	1.49625e-06	5.56703
SLC2A5	0.925294	1.28338	6.66935	9.47009e-11	5.05789e-10	13.8267
TMEM246	0.925177	1.86951	7.44819	6.82843e-13	5.04502e-12	18.6393
ZBTB12	0.923109	2.2891	9.71501	5.25483e-20	1.22896e-18	34.7085
CDC25A	0.922345	1.65418	10.5219	8.36344e-23	3.28901e-21	41.0493
SCPEP1	0.921068	4.60009	7.40813	8.88428e-13	6.46355e-12	18.3821
NEIL3	0.921059	1.22978	11.2774	1.58114e-25	1.285e-23	47.2266
CENPU	0.920295	3.01971	8.76923	6.82341e-17	9.43236e-16	27.664
MAGEC2	0.920114	1.50356	4.30769	2.12066e-05	5.1769e-05	1.94652
C19orf48	0.91649	5.20691	10.3133	4.54402e-22	1.5441e-20	39.3829
EPDR1	0.915745	4.04632	8.15862	5.45828e-15	5.57402e-14	23.3661
SERPINI1	0.915069	2.57701	8.57115	2.89103e-16	3.59169e-15	26.2471
PFKFB4	0.91436	1.29929	12.156	8.37084e-29	1.68323e-26	54.6631
GTSF1	0.913877	1.21297	5.14302	4.40916e-07	1.38398e-06	5.64754
UHRF1	0.913095	1.78592	8.50818	4.55483e-16	5.50446e-15	25.8011
H2AFY2	0.912206	3.70349	5.31964	1.81221e-07	6.01142e-07	6.50304
CD97	0.911695	3.79952	7.8223	5.57457e-14	4.86714e-13	21.0901
LY96	0.910491	4.26865	5.75038	1.87653e-08	7.18102e-08	8.69209
KIF12	0.908529	3.93978	5.95069	6.23717e-09	2.56496e-08	9.75847
RAD51AP1	0.908439	2.1472	9.15147	3.97058e-18	6.58556e-17	30.457
CHEK1	0.907194	1.96295	12.1267	1.08055e-28	2.06629e-26	54.4113
ARL2	0.906396	4.46215	10.1828	1.29758e-21	4.11533e-20	38.3501
MAD2L1	0.906259	2.09113	10.266	6.65101e-22	2.19135e-20	39.0079
RAB3IL1	0.905907	2.77971	8.2094	3.82136e-15	4.01377e-14	23.7155
TEAD2	0.904876	3.87984	7.29093	1.90769e-12	1.31669e-11	17.6354
BEX2	0.904556	2.63832	4.11315	4.82106e-05	0.000111178	1.16898
FKBP1B	0.904143	2.51941	6.00134	4.69915e-09	1.96646e-08	10.0329
ALYREF	0.900535	5.99418	11.4275	4.43871e-26	4.04565e-24	48.4785
RENBP	0.899037	3.26099	6.14905	2.0362e-09	8.98148e-09	10.844
ORC6	0.898357	1.42693	11.4614	3.32645e-26	3.11935e-24	48.7628
HLA-DQB2	0.897999	2.50851	6.23281	1.2585e-09	5.73394e-09	11.3111
AGR2	0.896135	1.31166	4.30695	2.12739e-05	5.19269e-05	1.94352
SLC52A2	0.895563	4.54414	9.98344	6.35777e-21	1.7751e-19	36.7862
FDCSP	0.895278	1.31167	4.33237	1.90657e-05	4.68122e-05	2.04751
PAGE2	0.895102	0.888306	4.6454	4.73717e-06	1.27517e-05	3.37295
LGALS3BP	0.895094	7.50554	5.04532	7.13612e-07	2.17383e-06	5.18504
BAIAP2L2	0.895048	3.21916	5.43004	1.02698e-07	3.53848e-07	7.05036
MEP1A	0.894823	1.31767	4.80166	2.29542e-06	6.45971e-06	4.06531
SLC7A11	0.894193	1.14963	8.18501	4.53605e-15	4.71368e-14	23.5474
KIAA1524	0.894076	1.41653	11.191	3.27399e-25	2.39173e-23	46.5093
IGF2BP1	0.893576	1.57024	5.78633	1.54328e-08	5.99037e-08	8.88124
ZNF385A	0.893557	3.30445	9.75693	3.78679e-20	9.11869e-19	35.0308
CCDC34	0.891996	3.00398	10.0288	4.43463e-21	1.27766e-19	37.1407
MCM10	0.891288	1.35503	10.5617	6.04475e-23	2.47695e-21	41.369
FAM49B	0.891099	3.34977	11.4623	3.30158e-26	3.11343e-24	48.7702
CDKN2C	0.889316	3.62884	8.18416	4.56297e-15	4.73913e-14	23.5416
ARHGEF2	0.888279	2.98709	9.10574	5.60171e-18	9.11271e-17	30.1189
GINS2	0.887976	2.74644	9.23065	2.18259e-18	3.80782e-17	31.045
DBN1	0.887752	3.34543	6.40964	4.48418e-10	2.17734e-09	12.3137
HOMER3	0.887259	3.02937	7.95019	2.32193e-14	2.15766e-13	21.9477
DEPDC1	0.88716	1.50875	9.51464	2.48851e-19	5.20658e-18	33.1793
S100A14	0.886868	4.14973	3.79738	0.000171069	0.000361546	-0.0230793
SPINT1	0.886485	2.71073	3.87992	0.000123843	0.000267623	0.280075
NQO1	0.886127	4.68502	3.03994	0.00253608	0.00446971	-2.51987
LGALS9	0.885031	3.50988	8.08506	9.12459e-15	9.03885e-14	22.8626
CCDC28B	0.884948	2.26183	8.6973	1.15547e-16	1.53124e-15	27.147
TRIM45	0.884109	1.63385	11.1086	6.53784e-25	4.2649e-23	45.8279
HDAC11	0.883397	3.52423	11.5333	1.80263e-26	1.82178e-24	49.3667
ITPKA	0.883392	3.01943	6.26445	1.04801e-09	4.82906e-09	11.4888
GSTM3	0.883156	2.97227	6.33864	6.80392e-10	3.22347e-09	11.9085
CXCL5	0.882987	1.00304	5.38358	1.30573e-07	4.43156e-07	6.81886
SPATC1L	0.881992	2.39873	6.85129	3.10032e-11	1.78274e-10	14.9146
SH3BP1	0.881848	1.87157	9.29192	1.37078e-18	2.50817e-17	31.5021
SAPCD2	0.881471	1.35556	8.88781	2.8466e-17	4.1528e-16	28.5223
TM4SF1	0.879447	5.85072	6.36062	5.98238e-10	2.85297e-09	12.0335
S100P	0.879041	3.61867	2.85519	0.00454546	0.00769211	-3.04933
TUBA1C	0.878707	4.36003	9.486	3.10324e-19	6.41194e-18	32.9623
LGALS2	0.878455	2.60615	5.956	6.05511e-09	2.49482e-08	9.78718
FANCG	0.877422	2.97828	11.2911	1.40887e-25	1.16441e-23	47.3402
PLEKHB1	0.877379	1.10709	6.44796	3.57511e-10	1.75737e-09	12.534
PSMB9	0.877303	4.9255	7.97916	1.90149e-14	1.78999e-13	22.1433
ROBO1	0.876286	3.50644	5.70285	2.42661e-08	9.14078e-08	8.44348
TUBG1	0.876139	5.24775	12.1369	9.88867e-29	1.90969e-26	54.4988
SMYD5	0.875808	4.21045	14.5862	2.48432e-38	1.61522e-34	76.3061
UCHL1	0.875751	1.6252	4.8872	1.53127e-06	4.4235e-06	4.45286
UCK2	0.875537	3.63126	11.4871	2.6735e-26	2.61526e-24	48.9782
KIAA1522	0.874492	4.91385	9.05781	8.02626e-18	1.27798e-16	29.7656
FOXJ1	0.87388	0.946868	6.42846	4.01247e-10	1.9605e-09	12.4218
CCDC137	0.873522	4.40785	14.3672	1.88754e-37	9.2041e-34	74.3051
PRR7	0.872593	2.10953	9.85846	1.70661e-20	4.39729e-19	35.8147
CLGN	0.871595	2.73964	5.01501	8.27366e-07	2.49001e-06	5.04308
WDR76	0.870909	2.17311	8.88115	2.99038e-17	4.34954e-16	28.4739
TMEM106C	0.870413	5.49571	9.76195	3.64088e-20	8.79992e-19	35.0694
C11orf49	0.870361	2.09365	11.792	1.96459e-27	2.75679e-25	51.5516
WDR62	0.87035	1.4154	11.9145	6.82117e-28	1.07296e-25	52.5946
STK26	0.870192	2.32772	7.49229	5.1049e-13	3.84742e-12	18.9237
MMP1	0.868808	1.2061	7.26757	2.21932e-12	1.51145e-11	17.4876
REEP4	0.868714	4.01524	11.9983	3.30165e-28	5.699e-26	53.31
B3GNT3	0.867599	2.96085	4.29156	2.27272e-05	5.52186e-05	1.88084
ETV4	0.86739	2.97783	4.39698	1.43962e-05	3.59859e-05	2.31431
S100A10	0.867056	7.6078	7.51253	4.46515e-13	3.39279e-12	19.0546
BICC1	0.866405	2.32695	5.04122	7.28061e-07	2.21542e-06	5.1658
ME1	0.866161	3.70792	5.15634	4.12667e-07	1.30118e-06	5.71119
CCNF	0.865491	2.07668	10.4829	1.14966e-22	4.38827e-21	40.736
TINAG	0.865318	1.24545	4.75587	2.84411e-06	7.8967e-06	3.86032
SGOL1	0.864882	1.47544	10.5302	7.81743e-23	3.11182e-21	41.1157
VOPP1	0.864091	3.74529	13.5585	3.11975e-34	4.05672e-31	66.9931
BLMH	0.864061	3.42449	7.06291	8.22898e-12	5.14278e-11	16.2082
CDCA7L	0.863994	2.08945	8.10903	7.72056e-15	7.71463e-14	23.0263
PPT1	0.863831	5.39968	10.9062	3.53929e-24	1.96119e-22	44.164
WDR34	0.863462	5.21777	9.65378	8.4686e-20	1.92967e-18	34.2392
LPCAT4	0.863051	2.09369	9.82242	2.26586e-20	5.66611e-19	35.5359
LPAR2	0.862444	1.86652	7.51642	4.3513e-13	3.31273e-12	19.0798
GOLM1	0.86244	5.26902	5.70609	2.38453e-08	8.99096e-08	8.46039
CDC7	0.86034	1.91672	9.96712	7.23539e-21	2.01321e-19	36.659
SNRPD2	0.860191	7.38106	12.2307	4.36054e-29	9.77614e-27	55.3062
WBP5	0.860092	5.26706	5.74592	1.92252e-08	7.3455e-08	8.66867
IER3	0.860013	5.29188	5.41147	1.13066e-07	3.87175e-07	6.95763
NUP210	0.859036	4.15092	9.89012	1.32982e-20	3.48631e-19	36.0602
IFNGR2	0.858823	5.31941	10.7131	1.74594e-23	8.147e-22	42.592
VAT1	0.858665	6.60445	10.0863	2.80638e-21	8.34428e-20	37.5909
CDCA4	0.858401	2.84478	10.3468	3.46495e-22	1.20042e-20	39.6498
SLC2A6	0.857286	2.70102	6.77236	5.04626e-11	2.8066e-10	14.4399
TYRO3	0.856924	1.43468	7.87576	3.87002e-14	3.47056e-13	21.4474
RAC2	0.856354	3.68125	6.78187	4.75967e-11	2.66162e-10	14.4968
TONSL	0.856351	2.65663	11.1255	5.67318e-25	3.77664e-23	45.9676
QPCT	0.856273	1.62934	7.82021	5.65418e-14	4.93003e-13	21.0763
PAPLN	0.85624	1.84548	6.0765	3.07651e-09	1.32204e-08	10.4436
AKR1C3	0.855689	7.48663	8.66645	1.44709e-16	1.8817e-15	26.9262
KIF15	0.854587	1.34204	9.68647	6.56563e-20	1.51553e-18	34.4895
TMED3	0.853685	2.05902	6.67646	9.06931e-11	4.86114e-10	13.8688
TSEN54	0.853663	4.38111	13.0889	2.16664e-32	1.66029e-29	62.8094
TAP1	0.852464	5.08929	8.26202	2.63704e-15	2.83703e-14	24.0791
ACSS1	0.852263	2.31897	7.67885	1.4716e-13	1.20098e-12	20.1402
C17orf53	0.852177	1.7718	10.6996	1.95176e-23	8.99978e-22	42.4822
PKN1	0.851807	5.80714	9.27769	1.52742e-18	2.7688e-17	31.3958
CDCA2	0.851731	1.25819	10.5311	7.75676e-23	3.09398e-21	41.1234
ASNS	0.851625	2.2284	6.25542	1.10428e-09	5.06917e-09	11.438
CTHRC1	0.851464	2.62212	5.06776	6.39319e-07	1.95852e-06	5.29059
NCKAP5L	0.851431	2.47329	11.4425	3.90548e-26	3.59323e-24	48.6046
FANCD2	0.851166	1.64561	10.8392	6.16778e-24	3.25142e-22	43.6169
EME1	0.850979	1.42388	11.1371	5.14666e-25	3.47355e-23	46.0636
FCGR3A	0.850744	4.21256	6.39165	4.98555e-10	2.40641e-09	12.2107
CKAP2L	0.847797	1.6298	9.35793	8.28721e-19	1.58784e-17	31.9967
DFNA5	0.847674	1.64129	9.18054	3.18857e-18	5.39871e-17	30.6725
TCF3	0.845055	3.90802	11.3702	7.21152e-26	6.2795e-24	48.0002
MAGED1	0.844443	5.96519	7.67769	1.48318e-13	1.20892e-12	20.1325
UBE2Q2	0.844322	3.42846	8.21067	3.78729e-15	3.98012e-14	23.7242
TYROBP	0.843091	6.16258	7.51522	4.38613e-13	3.33794e-12	19.072
RHBDF2	0.842248	3.1009	9.53908	2.06064e-19	4.36403e-18	33.3648
RASSF3	0.841461	3.99947	7.6083	2.36141e-13	1.87386e-12	19.6776
RGS10	0.841291	3.56103	7.58428	2.77195e-13	2.17223e-12	19.5208
NAA40	0.841241	2.71148	11.9673	4.31909e-28	7.07931e-26	53.0451
ARHGAP11A	0.841049	1.96635	8.95096	1.78174e-17	2.67948e-16	28.9824
EIF4EBP1	0.841006	6.22775	9.38512	6.73195e-19	1.30515e-17	32.201
ARNT2	0.840855	1.04882	7.65264	1.7549e-13	1.41385e-12	19.9679
MAGEA12	0.840241	1.08011	4.23915	2.84231e-05	6.7907e-05	1.66886
G6PC3	0.839826	3.76426	13.4372	9.37654e-34	1.01605e-30	65.9074
PAQR4	0.839309	2.58409	7.48529	5.34643e-13	4.02168e-12	18.8785
NOP56	0.838219	4.98231	11.7661	2.45416e-27	3.27866e-25	51.3323
UBXN11	0.838192	3.01808	11.8741	9.67157e-28	1.46236e-25	52.2503
TMEM74B	0.835927	2.19111	7.85522	4.45327e-14	3.95542e-13	21.31
CPLX2	0.83589	1.95888	3.40806	0.000726822	0.00139823	-1.37122
SPI1	0.835852	3.69803	7.85116	4.5786e-14	4.06489e-13	21.2828
CENPO	0.835587	1.93929	11.1258	5.66194e-25	3.77664e-23	45.9696
LIF	0.835213	1.69029	6.18255	1.68078e-09	7.53125e-09	11.0302
TGFB1	0.834808	4.40619	6.1057	2.60683e-09	1.13146e-08	10.6043
SNAP25	0.834545	1.51674	5.84294	1.13214e-08	4.48008e-08	9.18108
PLXNA1	0.834144	2.43805	9.1593	3.74289e-18	6.25522e-17	30.5151
MTHFD1L	0.832156	2.69916	10.0931	2.65754e-21	7.96212e-20	37.6445
PGD	0.830557	6.4882	9.82104	2.29057e-20	5.70958e-19	35.5252
SCRN1	0.830336	1.94038	6.70958	7.41241e-11	4.03514e-10	14.0653
TPGS2	0.830171	3.1006	11.2083	2.83148e-25	2.11257e-23	46.6524
MXD3	0.829489	2.5051	11.1063	6.66289e-25	4.29425e-23	45.8092
SCAMP5	0.829326	2.93703	6.49347	2.72824e-10	1.36727e-09	12.7969
TUBA3C	0.828965	0.742278	5.21205	3.12383e-07	1.00247e-06	5.97892
GRAMD1A	0.828756	4.14982	7.90472	3.17366e-14	2.87784e-13	21.6417
RALY	0.828683	5.24967	14.7301	6.53241e-39	6.37073e-35	77.6243
FAM64A	0.828587	1.09016	8.56053	3.12193e-16	3.86691e-15	26.1717
RAP1GAP	0.828577	3.99864	5.71397	2.28522e-08	8.6432e-08	8.50152
RHNO1	0.828282	3.60391	10.6729	2.43037e-23	1.08402e-21	42.2662
BMF	0.827531	2.70768	6.70302	7.71505e-11	4.18354e-10	14.0263
RAB32	0.827038	5.52363	9.88671	1.36603e-20	3.56208e-19	36.0337
STEAP2	0.826758	1.6225	7.02623	1.03781e-11	6.39974e-11	15.9818
WDR54	0.826755	2.09775	9.6249	1.06003e-19	2.36566e-18	34.0184
ADAM9	0.825656	3.45425	7.1696	4.1697e-12	2.72371e-11	16.8718
VIL1	0.824318	3.56228	4.02677	6.87338e-05	0.000155132	0.834233
FAM133A	0.824017	1.05957	5.71301	2.2972e-08	8.68016e-08	8.49647
TXNRD1	0.823991	5.6932	6.67434	9.1872e-11	4.91623e-10	13.8563
EHMT2	0.823252	4.27633	11.2641	1.76952e-25	1.40876e-23	47.1156
TRIM28	0.822903	6.82918	12.3248	1.91118e-29	4.90495e-27	56.1196
ASPM	0.822266	2.25238	7.29603	1.84565e-12	1.27793e-11	17.6677
TPD52L2	0.819214	5.37393	13.8188	2.91322e-35	5.97907e-32	69.3326
KIF18A	0.817961	1.21448	10.475	1.22522e-22	4.65848e-21	40.6733
CXCL1	0.817853	2.4289	3.69487	0.000253497	0.000522229	-0.391195
MEX3A	0.817472	1.65099	8.45325	6.75936e-16	8.00493e-15	25.4139
SGPP2	0.817063	0.984578	7.22355	2.94857e-12	1.96622e-11	17.2101
SLFN13	0.816345	1.11518	7.13508	5.19979e-12	3.34947e-11	16.6562
CBX1	0.815743	4.71556	10.6146	3.92206e-23	1.66666e-21	41.7949
NCEH1	0.815696	2.29291	7.09507	6.70933e-12	4.24337e-11	16.4075
CCDC64	0.815294	2.49738	6.88651	2.49124e-11	1.45137e-10	15.1278
PAGE2B	0.81508	0.836865	4.87835	1.59721e-06	4.60171e-06	4.41247
NDUFA4L2	0.814957	4.16783	6.94545	1.72455e-11	1.02835e-10	15.4865
PSPH	0.814781	4.27534	7.88205	3.70703e-14	3.33206e-13	21.4896
ARPC1B	0.813975	6.16489	9.08062	6.76456e-18	1.08774e-16	29.9336
MID1IP1	0.81383	5.5936	7.92587	2.74474e-14	2.5158e-13	21.7838
MAPK13	0.813692	2.14774	5.09404	5.61831e-07	1.73367e-06	5.41468
AURKA	0.813646	3.8816	7.3534	1.27074e-12	8.98763e-12	18.0323
FAM110A	0.812936	2.69563	10.2427	8.02007e-22	2.61154e-20	38.8237
TMC6	0.812794	2.43297	6.70938	7.42133e-11	4.03774e-10	14.0641
ST6GALNAC4	0.812747	2.89916	8.34941	1.41912e-15	1.59723e-14	24.6866
CYBB	0.811889	2.91228	6.60874	1.36694e-10	7.14421e-10	13.4694
UCP2	0.811246	4.16248	7.35584	1.25073e-12	8.8614e-12	18.0478
DMKN	0.811015	1.23248	5.24191	2.68804e-07	8.69202e-07	6.12347
ZBED6CL	0.81093	4.02544	8.17154	4.98562e-15	5.12893e-14	23.4548
LYZ	0.810642	7.09968	3.34206	0.000917113	0.0017369	-1.58626
MTFR2	0.810511	1.32004	10.8885	4.09834e-24	2.23291e-22	44.0195
POLA2	0.81042	2.82926	11.9913	3.50944e-28	5.95231e-26	53.2498
FAM127B	0.810041	5.32949	6.73807	6.22745e-11	3.41678e-10	14.235
NUP62	0.809762	4.27157	12.5316	3.0973e-30	1.05987e-27	57.9143
SAE1	0.809672	5.6996	12.2917	2.55516e-29	6.27506e-27	55.8332
CD7	0.809212	2.48409	5.87	9.75482e-09	3.88937e-08	9.32527
PIF1	0.807416	1.27393	10.6741	2.40668e-23	1.07913e-21	42.2759
CIB2	0.806714	1.74395	7.36219	1.19994e-12	8.53255e-12	18.0883
SGOL2	0.806535	1.44967	10.9729	2.03222e-24	1.17972e-22	44.7105
CSF1	0.806522	3.74123	8.04684	1.19022e-14	1.15903e-13	22.6022
TMEM164	0.80602	2.71881	8.93739	1.97082e-17	2.93218e-16	28.8834
ANKRD52	0.805665	3.33461	10.3184	4.35906e-22	1.49164e-20	39.4238
AGTRAP	0.805392	4.48773	11.044	1.12273e-24	6.6765e-23	45.2951
TLCD1	0.805342	4.48	8.5959	2.41649e-16	3.03696e-15	26.423
TUBB	0.805184	8.53731	9.85892	1.70043e-20	4.38715e-19	35.8183
TRIB3	0.804889	5.66018	7.11576	5.88178e-12	3.75775e-11	16.5359
EMP3	0.804585	3.92687	7.27458	2.12083e-12	1.45248e-11	17.5319
SLC10A3	0.804327	3.87805	9.74112	4.28524e-20	1.02305e-18	34.9091
BAX	0.804323	5.67876	11.66	6.10508e-27	7.17347e-25	50.4339
SLC1A4	0.803962	3.58923	9.40456	5.80067e-19	1.14516e-17	32.3473
LCN2	0.803325	5.70668	2.6603	0.00814961	0.0132289	-3.57343
CABYR	0.803248	1.57086	5.30345	1.96804e-07	6.48753e-07	6.42359
FHL3	0.802994	3.91277	9.03256	9.69577e-18	1.52145e-16	29.58
PPAP2C	0.802703	2.01196	3.99539	7.80663e-05	0.00017466	0.714232
CYBA	0.80257	4.72156	4.82863	2.02161e-06	5.72799e-06	4.18686
RFXANK	0.801999	4.92698	12.5062	3.87559e-30	1.28124e-27	57.6933
UAP1L1	0.801692	1.82764	6.63615	1.15824e-10	6.11573e-10	13.6307
FKBP10	0.801691	3.38038	5.23867	2.73227e-07	8.82333e-07	6.10777
TMEM243	0.801511	2.03351	9.40143	5.94176e-19	1.16947e-17	32.3237
FMNL2	0.80111	2.23095	6.91729	2.05642e-11	1.2129e-10	15.3148
VASP	0.800727	5.39635	11.3615	7.76457e-26	6.70124e-24	47.9274
IER5L	0.800647	2.93759	7.06926	7.90406e-12	4.95879e-11	16.2475
PLP2	0.800094	5.7382	5.35947	1.47805e-07	4.9681e-07	6.69939
NR2C2AP	0.800069	4.60507	12.0793	1.63365e-28	2.97798e-26	54.0037
ALDH3B1	0.799972	2.54264	8.56391	3.04647e-16	3.77998e-15	26.1957
PIGS	0.799228	3.2136	10.5257	8.10931e-23	3.20836e-21	41.0796
HLA-DMA	0.7985	5.40682	6.04467	3.68287e-09	1.56365e-08	10.2691
NDRG3	0.798159	4.28721	10.9649	2.17192e-24	1.24966e-22	44.645
MAFG	0.79794	3.36658	9.2644	1.68958e-18	3.03264e-17	31.2966
SMARCD1	0.797363	4.22969	12.8359	2.08068e-31	1.22981e-28	60.5779
MICAL1	0.795393	2.48181	8.55232	3.31262e-16	4.08424e-15	26.1135
PCNA	0.795026	6.78568	9.48929	3.0256e-19	6.25815e-18	32.9872
HTR1D	0.794299	0.873479	6.27188	1.00385e-09	4.63543e-09	11.5306
SAC3D1	0.794235	4.48453	11.6152	8.9569e-27	9.98311e-25	50.0561
PRIM1	0.793661	3.18277	8.57138	2.88616e-16	3.58793e-15	26.2487
SLC39A4	0.793315	2.40933	4.68384	3.97089e-06	1.08128e-05	3.54141
GPX2	0.792845	8.10954	3.19857	0.00150121	0.00274925	-2.04009
DAB2	0.791991	3.61531	6.68886	8.4103e-11	4.53157e-10	13.9423
ITM2C	0.791988	5.39898	5.91278	7.70007e-09	3.11533e-08	9.55435
PRMT1	0.791641	5.04313	12.0847	1.55765e-28	2.89353e-26	54.0507
MFI2	0.791622	1.58396	6.25603	1.10039e-09	5.05253e-09	11.4415
FAM213B	0.791588	3.89977	8.39994	9.89926e-16	1.14455e-14	25.0397
C10orf35	0.791539	2.86903	6.34267	6.64558e-10	3.15229e-09	11.9314
ATIC	0.79119	5.54083	12.8444	1.93017e-31	1.1765e-28	60.652
TIGD1	0.79016	1.9155	10.9979	1.65006e-24	9.69411e-23	44.9157
CBX2	0.789542	1.53338	8.70261	1.11154e-16	1.47991e-15	27.1851
ZNF580	0.788817	3.34953	11.4435	3.87233e-26	3.59323e-24	48.613
FXYD2	0.788368	1.61369	3.89844	0.000115096	0.000250245	0.348908
CUEDC1	0.787966	3.21645	9.49319	2.93591e-19	6.07907e-18	33.0168
PNMA1	0.787499	3.56548	7.46608	6.06907e-13	4.51305e-12	18.7545
TBCB	0.787266	4.89731	12.6414	1.17203e-30	4.96965e-28	58.8728
AKR1B1	0.787135	3.59578	5.85529	1.05783e-08	4.20225e-08	9.2468
TRIM31	0.786907	2.29562	5.2707	2.32414e-07	7.58827e-07	6.26347
PPM1M	0.786044	3.13195	9.78609	3.01351e-20	7.38423e-19	35.2554
TSPO	0.78532	6.14613	6.60746	1.37756e-10	7.19395e-10	13.4619
GIT1	0.784667	3.9013	12.147	9.05701e-29	1.78441e-26	54.5854
MPZL1	0.784296	4.59773	9.67638	7.10245e-20	1.6298e-18	34.4122
FLNC	0.783963	1.54668	4.79196	2.40241e-06	6.74814e-06	4.02173
CCDC23	0.783917	4.28808	10.7689	1.10207e-23	5.38742e-22	43.0451
HSPB1	0.783869	9.45702	7.84148	4.89138e-14	4.31508e-13	21.2181
SNRPD1	0.782869	4.09312	11.9738	4.0819e-28	6.74724e-26	53.1008
PLIN3	0.782769	5.02408	10.0909	2.70525e-21	8.08055e-20	37.627
ARL4C	0.782743	3.474	6.32116	7.53576e-10	3.54951e-09	11.8092
ITGB4	0.782541	2.49628	6.0633	3.31504e-09	1.41643e-08	10.3712
SOAT2	0.781256	2.29226	3.93357	0.000100084	0.000219835	0.480324
STX3	0.779895	3.17939	8.23671	3.1527e-15	3.34567e-14	23.904
KRT23	0.779658	2.97039	2.93666	0.00352689	0.00608563	-2.81974
NASP	0.779636	4.30772	11.1362	5.18871e-25	3.48985e-23	46.0556
NABP2	0.77955	5.06503	13.8641	1.92574e-35	5.28226e-32	69.7411
ELF4	0.779179	1.8784	7.5072	4.62533e-13	3.4995e-12	19.0201
FBL	0.779125	6.81254	9.87411	1.50874e-20	3.9185e-19	35.936
CHST11	0.778979	2.10019	6.80814	4.04846e-11	2.28818e-10	14.6546
PLEKHO1	0.778801	3.17718	8.4049	9.55468e-16	1.10799e-14	25.0745
CD109	0.778579	1.80751	6.55124	1.93179e-10	9.87408e-10	13.1328
CHTF18	0.778516	2.39816	10.3522	3.31678e-22	1.15114e-20	39.6928
LAPTM5	0.778145	5.68257	6.81262	3.93817e-11	2.22843e-10	14.6815
FANCE	0.778031	2.17401	9.34234	9.33506e-19	1.76634e-17	31.8797
ANXA5	0.777903	6.96987	7.00645	1.17569e-11	7.18416e-11	15.8601
HMOX1	0.777189	5.53644	6.31514	7.80483e-10	3.6665e-09	11.7751
NCK2	0.776573	3.81653	5.70172	2.44141e-08	9.1912e-08	8.4376
UBE2Z	0.776421	5.04627	13.2503	5.07479e-33	4.94918e-30	64.2414
S100A13	0.775779	4.75779	6.45466	3.43598e-10	1.69368e-09	12.5726
RAB42	0.774882	1.26532	9.51922	2.40216e-19	5.05013e-18	33.214
REG3A	0.774875	2.63074	2.03406	0.0426645	0.0605965	-5.01456
CAD	0.774787	3.43712	9.9406	8.92564e-21	2.42786e-19	36.4524
DSCC1	0.774748	2.18723	10.3781	2.69133e-22	9.49266e-21	39.8985
TUSC3	0.773979	1.96669	5.34198	1.61672e-07	5.40061e-07	6.61299
ARHGEF39	0.773444	1.55065	11.2269	2.41991e-25	1.84377e-23	46.8072
SNRPN	0.772378	4.87958	5.28649	2.14523e-07	7.03594e-07	6.34059
KIAA0930	0.772229	4.13184	10.038	4.12271e-21	1.19485e-19	37.2124
AGBL5	0.771824	3.50545	11.2368	2.2259e-25	1.71605e-23	46.8895
TCOF1	0.771609	3.29574	12.3862	1.11472e-29	3.10609e-27	56.6513
LTB	0.769655	3.47103	4.84007	1.91525e-06	5.44323e-06	4.2386
NME1	0.769133	5.34585	10.259	7.03567e-22	2.31418e-20	38.9526
PLEK	0.769051	2.84936	6.38688	5.12732e-10	2.46995e-09	12.1834
SMIM22	0.768662	0.745745	6.0048	4.60879e-09	1.93072e-08	10.0517
FAM50A	0.767711	6.33682	9.93653	9.21745e-21	2.49703e-19	36.4208
SEMA6A	0.767461	1.73869	5.9099	7.82408e-09	3.16156e-08	9.53887
RGS19	0.767407	3.41177	8.83446	4.22227e-17	6.02453e-16	28.1352
APLP1	0.767186	1.20064	6.13131	2.25316e-09	9.85159e-09	10.7458
ARL4A	0.766846	3.31621	7.43529	7.43285e-13	5.46673e-12	18.5564
GRN	0.766704	7.92948	11.4743	2.98074e-26	2.87412e-24	48.871
ITGB2	0.766426	3.70978	6.6093	1.36229e-10	7.12182e-10	13.4727
SLAMF8	0.765873	2.39	6.81299	3.92914e-11	2.22526e-10	14.6837
ITPR3	0.765116	1.49411	5.91279	7.69993e-09	3.11533e-08	9.55436
E2F3	0.764751	2.84303	8.91104	2.39642e-17	3.52724e-16	28.6914
C12orf49	0.764285	2.76334	8.22603	3.39914e-15	3.59348e-14	23.8302
ZNF581	0.764192	4.22598	10.3602	3.11007e-22	1.08325e-20	39.7562
FAM26F	0.764112	2.69866	5.83618	1.17492e-08	4.64186e-08	9.14517
ZNF296	0.76409	1.34405	8.91838	2.26954e-17	3.34599e-16	28.7448
FAM83D	0.763872	3.53099	6.48035	2.94978e-10	1.46849e-09	12.721
BCL2L12	0.763604	4.40052	11.208	2.83769e-25	2.11257e-23	46.6502
TMEM147	0.763415	6.22219	10.6866	2.17108e-23	9.80252e-22	42.3773
CDK16	0.762779	4.31749	10.6595	2.71204e-23	1.1968e-21	42.1582
ACD	0.762495	3.36773	13.8512	2.16653e-35	5.28226e-32	69.6248
DTD1	0.762411	3.62064	7.92299	2.79952e-14	2.56239e-13	21.7645
MAPRE1	0.762137	5.43147	9.46329	3.69578e-19	7.56413e-18	32.7905
CCDC24	0.761044	2.41218	9.84919	1.83581e-20	4.69298e-19	35.743
ATP1A1	0.760786	7.24781	7.51086	4.51469e-13	3.42509e-12	19.0438
SF3A2	0.760601	5.39552	10.7004	1.93847e-23	8.99285e-22	42.4889
C4orf48	0.760589	2.50035	5.54364	5.67021e-08	2.01931e-07	7.62347
FAM111B	0.759775	2.33048	6.93549	1.8354e-11	1.09111e-10	15.4257
GSR	0.75938	5.86132	8.71461	1.0182e-16	1.36683e-15	27.2711
C20orf27	0.757704	4.93926	11.1446	4.83406e-25	3.2968e-23	46.1253
CENPK	0.755991	1.32342	10.0238	4.61628e-21	1.32218e-19	37.1012
CDK2	0.755597	3.67385	9.34695	9.0125e-19	1.71353e-17	31.9142
PRMT6	0.755416	2.98292	6.53189	2.16912e-10	1.1038e-09	13.0201
NREP	0.75538	3.24467	6.5341	2.14067e-10	1.09018e-09	13.0329
CORO1A	0.755369	3.40483	6.33051	7.13544e-10	3.36826e-09	11.8623
ATP13A2	0.754907	3.24188	9.85076	1.8132e-20	4.64126e-19	35.7552
TCN2	0.754643	4.04498	8.06351	1.06007e-14	1.03955e-13	22.7157
EFNA3	0.754344	2.09055	7.92217	2.8154e-14	2.5721e-13	21.759
BATF	0.753841	2.8867	4.96059	1.07697e-06	3.18644e-06	4.79017
PLAUR	0.753732	1.962	7.40605	9.00576e-13	6.54217e-12	18.3688
SNRPA	0.752559	5.58653	13.7887	3.83387e-35	6.23163e-32	69.0617
TUBG2	0.751964	3.2506	11.552	1.53694e-26	1.60575e-24	49.5238
FRAS1	0.751627	0.740317	6.92976	1.9024e-11	1.12957e-10	15.3908
C1QB	0.75091	6.91637	5.42176	1.07203e-07	3.68456e-07	7.00897
STARD3NL	0.750902	3.06694	10.5508	6.60555e-23	2.68979e-21	41.2816
PCSK1N	0.75005	1.27169	4.21628	3.13144e-05	7.43502e-05	1.57711
STIP1	0.749644	5.97655	11.4191	4.76475e-26	4.30261e-24	48.4087
CDK18	0.749152	3.09177	5.61204	3.94675e-08	1.4381e-07	7.97339
DCAF4L2	0.748205	1.39114	3.40879	0.000724943	0.00139558	-1.36883
TRIM47	0.748042	4.42441	6.33309	7.02852e-10	3.32182e-09	11.8769
RAN	0.74767	6.18811	11.5749	1.26469e-26	1.36286e-24	49.716
FAM57A	0.747263	2.25445	7.93067	2.65564e-14	2.43871e-13	21.8162
SYNGR2	0.747219	6.31377	11.2745	1.62064e-25	1.31164e-23	47.2022
SPAG5	0.747113	3.64694	6.92618	1.94544e-11	1.15337e-10	15.3689
SMG5	0.747083	6.05934	9.84163	1.94821e-20	4.93506e-19	35.6845
FTL	0.746728	14.6187	7.59324	2.61119e-13	2.05451e-12	19.5792
SMPDL3B	0.746663	1.07665	7.31349	1.64778e-12	1.14499e-11	17.7785
GCA	0.746314	2.81282	8.03587	1.28433e-14	1.24137e-13	22.5277
PPIH	0.746232	4.49129	12.197	5.85244e-29	1.23658e-26	55.016
CLIP4	0.746177	1.79007	6.72588	6.70988e-11	3.67114e-10	14.1623
IQGAP3	0.74603	2.6838	6.33139	7.09874e-10	3.35257e-09	11.8673
TES	0.745993	3.62279	6.63705	1.15196e-10	6.08422e-10	13.636
TMEM55A	0.745613	2.33335	6.97248	1.45567e-11	8.78283e-11	15.6518
HSPA6	0.745559	2.14801	6.13963	2.14878e-09	9.43537e-09	10.7918
ABHD17C	0.745463	2.80497	8.49104	5.1527e-16	6.17343e-15	25.6801
CLIP2	0.745407	2.60002	6.07517	3.09973e-09	1.33143e-08	10.4363
GAS2L3	0.745345	1.56203	9.50641	2.6516e-19	5.53149e-18	33.1169
RNF145	0.744961	3.64295	8.63102	1.87282e-16	2.37976e-15	26.6731
REG1A	0.744691	1.83475	2.588	0.0100369	0.0160138	-3.75879
DLG3	0.744591	1.42739	7.11355	5.96496e-12	3.80591e-11	16.5222
TMEM101	0.744549	4.97831	12.2769	2.9083e-29	6.97447e-27	55.7056
CD74	0.744503	9.52313	5.58582	4.53684e-08	1.6372e-07	7.8388
HSPB8	0.744421	3.07262	3.97837	8.36213e-05	0.000186255	0.64948
CORO1C	0.74423	4.79948	10.7356	1.45115e-23	6.82039e-22	42.7741
RRAGD	0.743906	3.84919	7.23554	2.72937e-12	1.83131e-11	17.2855
NCDN	0.743898	3.10274	10.6182	3.8067e-23	1.62828e-21	41.8243
CMTM3	0.743802	3.50665	7.08175	7.30222e-12	4.59599e-11	16.3248
CCT5	0.743577	5.66363	10.3916	2.41299e-22	8.65173e-21	40.006
PAQR5	0.743442	1.91535	4.95921	1.08415e-06	3.20448e-06	4.7838
MSH2	0.742935	3.34132	9.28449	1.4504e-18	2.639e-17	31.4466
TNFRSF18	0.742798	1.68903	7.2582	2.35786e-12	1.59966e-11	17.4284
DNMT1	0.742566	3.37675	7.74854	9.19688e-14	7.76223e-13	20.6001
ALOX5AP	0.742522	2.23304	6.17014	1.80471e-09	8.05141e-09	10.9611
CHKA	0.741882	4.71923	8.44611	7.11426e-16	8.40482e-15	25.3637
CKLF	0.741821	3.79068	10.2824	5.82925e-22	1.94027e-20	39.1377
SF3B4	0.741653	6.46081	10.1176	2.18583e-21	6.59977e-20	37.8369
E2F2	0.741569	1.12934	10.64	3.18374e-23	1.37691e-21	42.0003
MBOAT7	0.741506	4.70982	12.6881	7.75115e-31	3.59967e-28	59.2807
EFNA4	0.74111	4.30459	8.34811	1.43229e-15	1.61112e-14	24.6775
TOMM40	0.741022	5.55499	12.4836	4.73073e-30	1.46465e-27	57.4966
MED22	0.740945	2.90183	11.525	1.93555e-26	1.93605e-24	49.2965
DNM1	0.740517	1.21469	7.19916	3.44934e-12	2.2768e-11	17.0569
CSTF2	0.740251	3.52799	10.1363	1.88332e-21	5.76675e-20	37.9834
RBCK1	0.739756	6.18764	11.6757	5.33482e-27	6.38378e-25	50.5668
ARHGAP4	0.739507	3.53822	6.4498	3.53646e-10	1.73881e-09	12.5446
VSIG10L	0.739228	2.24601	5.64601	3.29259e-08	1.21426e-07	8.14848
PSMG3	0.739029	5.02169	10.7814	9.94068e-24	4.97161e-22	43.1467
ITGAV	0.738576	4.1779	6.77309	5.02355e-11	2.79476e-10	14.4443
SKP2	0.738221	3.67844	7.57679	2.91383e-13	2.27519e-12	19.472
ZNF239	0.738039	1.17271	7.49121	5.1415e-13	3.8735e-12	18.9167
NUP37	0.737982	3.20481	12.3809	1.16844e-29	3.20992e-27	56.6049
FABP5	0.737695	2.82628	6.89056	2.42929e-11	1.41739e-10	15.1524
ANKRD13D	0.737509	2.69969	10.605	4.24199e-23	1.79091e-21	41.7177
FOLR1	0.736968	0.98597	5.93187	6.92571e-09	2.82548e-08	9.65702
SMG9	0.736658	2.98165	12.1501	8.81565e-29	1.75459e-26	54.612
GMIP	0.735834	2.78721	9.28818	1.41028e-18	2.5732e-17	31.4742
WNK2	0.735581	1.09882	5.08095	5.99218e-07	1.84175e-06	5.3528
DDX39A	0.735162	5.15156	9.13968	4.33941e-18	7.14867e-17	30.3698
ASPH	0.734823	4.32239	6.18577	1.64996e-09	7.40509e-09	11.0481
PFKFB3	0.734622	3.26315	4.84789	1.84568e-06	5.26161e-06	4.27402
EPHB6	0.734598	1.51027	5.69571	2.52176e-08	9.46631e-08	8.40629
AC245100.1	0.734551	2.67548	9.24222	1.99926e-18	3.51629e-17	31.1312
AIF1	0.73378	4.70664	6.64121	1.12328e-10	5.93918e-10	13.6605
KNTC1	0.733749	1.82859	8.38687	1.08677e-15	1.24471e-14	24.9482
CHAF1A	0.733108	3.4232	9.03508	9.51464e-18	1.49664e-16	29.5985
MSANTD3	0.732542	3.39006	11.1452	4.80998e-25	3.29188e-23	46.1303
ASRGL1	0.732517	1.96287	6.72677	6.6735e-11	3.65331e-10	14.1676
FAM127A	0.732487	6.51066	6.36809	5.72588e-10	2.73966e-09	12.0761
BRCA1	0.732359	1.68066	10.13	1.98047e-21	6.0358e-20	37.9339
NELFE	0.732012	6.01221	9.42115	5.10802e-19	1.01977e-17	32.4723
MMP14	0.731991	5.21923	5.78136	1.58565e-08	6.14628e-08	8.85503
PARPBP	0.731908	1.43742	9.73935	4.3448e-20	1.03601e-18	34.8956
NT5C	0.731428	4.84425	10.5692	5.68642e-23	2.34877e-21	41.4291
ANO9	0.730553	1.17426	6.66586	9.67309e-11	5.15784e-10	13.8061
LAGE3	0.730368	5.89124	8.70218	1.11501e-16	1.48351e-15	27.182
PJA1	0.729979	3.43817	9.59029	1.38643e-19	3.04532e-18	33.7544
PRR19	0.72937	1.05766	8.41595	8.82878e-16	1.02871e-14	25.152
LIG1	0.72935	3.63122	9.31356	1.16259e-18	2.16171e-17	31.664
MZB1	0.729099	1.56142	4.56641	6.78202e-06	1.78042e-05	3.03069
HES6	0.728795	3.27458	8.50259	4.74186e-16	5.71279e-15	25.7616
CENPE	0.728775	1.23205	9.57986	1.5032e-19	3.27231e-18	33.6749
FAM189B	0.728591	4.14403	9.43726	4.51415e-19	9.07717e-18	32.5938
ESPL1	0.728361	1.88621	7.38995	1.00078e-12	7.21367e-12	18.2657
SNX10	0.728012	4.41247	5.61211	3.94537e-08	1.43786e-07	7.97373
DPM2	0.728002	5.15859	11.7787	2.20297e-27	3.0147e-25	51.4387
PSMC3IP	0.72757	1.49521	10.5483	6.74397e-23	2.73474e-21	41.2612
NEU1	0.727361	5.96399	9.14338	4.22015e-18	6.96986e-17	30.3972
ETV5	0.726839	2.7534	7.47653	5.6647e-13	4.24635e-12	18.8219
FOXQ1	0.726638	2.27229	3.94678	9.49327e-05	0.000209559	0.530043
RBL1	0.725939	1.73471	9.88954	1.33592e-20	3.4976e-19	36.0557
C19orf40	0.725707	1.89086	12.2585	3.41825e-29	7.75267e-27	55.5463
SPDL1	0.72568	2.16186	9.636	9.7244e-20	2.17766e-18	34.1032
ENTPD2	0.72551	2.06763	6.1727	1.7784e-09	7.94314e-09	10.9754
HLA-DQA1	0.725102	3.62366	5.2294	2.86288e-07	9.22524e-07	6.06284
SLC26A6	0.72505	3.26521	8.68409	1.27245e-16	1.66737e-15	27.0524
PIGU	0.724603	4.73553	11.3534	8.31617e-26	7.14568e-24	47.8597
CKAP2	0.724244	2.80425	8.14772	5.89132e-15	5.99427e-14	23.2912
TRIM54	0.723773	0.724932	7.10504	6.29725e-12	3.9957e-11	16.4693
PLTP	0.7236	4.35019	4.77295	2.62606e-06	7.32674e-06	3.93659
C1QC	0.723457	6.91178	5.4383	9.83912e-08	3.40149e-07	7.09167
PPM1G	0.723339	5.93689	13.7953	3.61224e-35	6.23163e-32	69.1204
NAT14	0.722956	2.91719	7.21799	3.05603e-12	2.03232e-11	17.1752
RIPK2	0.722604	3.68016	8.30255	1.97951e-15	2.17278e-14	24.3602
PTDSS2	0.722461	3.45632	11.9837	3.74567e-28	6.29821e-26	53.1856
RPSA	0.721609	7.91679	9.17754	3.26164e-18	5.51285e-17	30.6503
PYGO2	0.721132	5.24834	10.2966	5.20002e-22	1.74572e-20	39.2502
CA11	0.721065	2.00106	8.12526	6.8934e-15	6.93786e-14	23.1373
TMEM237	0.720858	1.75196	11.6021	1.00176e-26	1.11019e-24	49.9457
DDX11	0.720763	2.11751	9.23043	2.18626e-18	3.81082e-17	31.0434
EFTUD2	0.720691	4.33451	13.5901	2.34096e-34	3.26145e-31	67.2765
MTMR2	0.720568	2.40224	9.39868	6.06786e-19	1.18996e-17	32.3031
ARID3A	0.719858	2.22482	5.19408	3.41825e-07	1.09014e-06	5.89228
DNMT3A	0.719821	2.57789	9.08958	6.32478e-18	1.02039e-16	29.9997
SPAG4	0.719622	2.67147	6.68175	8.78223e-11	4.71244e-10	13.9002
LEF1	0.719376	1.72323	5.99153	4.96477e-09	2.07007e-08	9.97959
CCDC167	0.719362	6.6435	9.5632	1.71009e-19	3.67753e-18	33.5481
SP5	0.718969	2.79122	4.46772	1.05436e-05	2.68899e-05	2.61046
RAVER2	0.718277	1.66642	7.00978	1.15124e-11	7.0502e-11	15.8806
PLOD2	0.718199	4.6549	6.82133	3.73176e-11	2.12025e-10	14.7339
IL27RA	0.717521	2.62056	7.85867	4.3498e-14	3.86704e-13	21.333
HK2	0.717294	1.6347	5.09566	5.57352e-07	1.72121e-06	5.42237
UNC119	0.717221	3.34641	8.42946	8.01582e-16	9.40726e-15	25.2467
SYK	0.716988	2.02392	7.1435	4.9274e-12	3.18769e-11	16.7088
NCS1	0.716956	2.1487	6.56894	1.73715e-10	8.92834e-10	13.2361
CNOT11	0.716897	5.37035	10.9159	3.26326e-24	1.82378e-22	44.244
FCGR2A	0.716894	2.51449	7.40596	9.0113e-13	6.54376e-12	18.3682
SAP30	0.716509	3.31954	9.80115	2.67765e-20	6.61018e-19	35.3717
MPP3	0.716481	1.11942	9.52645	2.27183e-19	4.79567e-18	33.2689
TLDC2	0.716436	1.66072	7.01026	1.14777e-11	7.03119e-11	15.8836
TMEM65	0.71615	2.46164	7.97173	2.00155e-14	1.87964e-13	22.0931
PPP1R37	0.716037	3.46878	10.9895	1.76937e-24	1.03638e-22	44.847
PAK4	0.715893	3.97303	10.0739	3.0975e-21	9.14019e-20	37.4938
TTLL1	0.715832	2.58293	11.232	2.31931e-25	1.77404e-23	46.849
DHDH	0.715815	0.938139	9.28278	1.46946e-18	2.66621e-17	31.4338
SPSB2	0.71566	3.42729	9.94984	8.29635e-21	2.28237e-19	36.5244
MUC1	0.715583	1.11864	5.58486	4.55984e-08	1.64429e-07	7.83391
EZR	0.71478	5.78698	6.82427	3.66476e-11	2.084e-10	14.7516
HRAS	0.714544	5.02757	10.6574	2.76111e-23	1.2157e-21	42.1406
TGM3	0.714326	2.93839	3.45918	0.000605494	0.00118043	-1.20198
PAPSS1	0.714082	3.77975	8.80901	5.09324e-17	7.19882e-16	27.9511
CANT1	0.713651	4.76931	11.3324	9.93018e-26	8.34863e-24	47.6849
HAUS1	0.713538	3.47933	10.4061	2.14402e-22	7.80207e-21	40.1224
SH3BGRL3	0.712913	6.88582	8.38775	1.07995e-15	1.23908e-14	24.9544
CCDC109B	0.712571	1.73544	7.41973	8.23314e-13	6.02805e-12	18.4564
CCHCR1	0.712346	4.00316	9.39648	6.17098e-19	1.20606e-17	32.2865
TRAF2	0.711725	4.28423	10.3832	2.58216e-22	9.15729e-21	39.9393
XRCC2	0.711681	1.15778	9.8215	2.28222e-20	5.6997e-19	35.5288
MRPL17	0.711634	5.28224	12.8059	2.71936e-31	1.51111e-28	60.3139
HDDC2	0.711557	2.88213	11.26	1.83172e-25	1.45234e-23	47.0816
TRAFD1	0.711557	3.94817	10.926	3.00136e-24	1.69686e-22	44.3264
NCAPG2	0.711373	2.39052	8.24641	2.94415e-15	3.13459e-14	23.9711
LSM2	0.711307	6.02479	10.0283	4.45467e-21	1.28154e-19	37.1362
NLE1	0.710863	2.97551	11.0861	7.89398e-25	4.96684e-23	45.6421
ASIC1	0.710849	0.946827	7.56772	3.09516e-13	2.4084e-12	19.4129
BZW2	0.710762	4.3562	9.15468	3.87554e-18	6.43888e-17	30.4808
CCDC97	0.710687	4.18138	11.657	6.2614e-27	7.31309e-25	50.409
CD44	0.710609	3.223	4.86602	1.69357e-06	4.85781e-06	4.35637
ADM2	0.710493	3.07341	5.21205	3.12375e-07	1.00247e-06	5.97894
ANKRD27	0.710439	2.72294	10.2933	5.33702e-22	1.78863e-20	39.2246
FBXL19	0.710331	2.59656	10.7432	1.36257e-23	6.52998e-22	42.8361
PLXNA3	0.710203	1.95298	7.47191	5.84019e-13	4.36448e-12	18.7921
WASF1	0.710026	2.88495	7.62926	2.05257e-13	1.63677e-12	19.8147
MFSD5	0.709681	4.74107	13.4751	6.64941e-34	7.62922e-31	66.2465
RIBC2	0.709534	1.23486	6.98464	1.34866e-11	8.18724e-11	15.7263
HLA-DPB1	0.709273	6.40998	5.37484	1.3658e-07	4.61776e-07	6.77551
RNF157	0.708858	2.30274	5.47222	8.24692e-08	2.88118e-07	7.26194
RUSC1	0.70876	3.4516	8.58216	2.66949e-16	3.33558e-15	26.3253
AACS	0.708375	1.76501	10.6727	2.43425e-23	1.08402e-21	42.2647
YKT6	0.708269	5.05124	11.3707	7.18185e-26	6.2795e-24	48.0043
RCAN3	0.708183	1.73993	8.6839	1.27422e-16	1.66802e-15	27.051
FZD7	0.707603	1.47768	6.78047	4.80074e-11	2.68075e-10	14.4885
C11orf80	0.707544	2.10629	8.72512	9.42826e-17	1.27618e-15	27.3466
YWHAZ	0.707444	6.47389	8.25944	2.68541e-15	2.88271e-14	24.0613
INCENP	0.707294	2.55967	7.78022	7.4203e-14	6.34793e-13	20.8102
GRB7	0.706266	3.21749	6.03304	3.93229e-09	1.66196e-08	10.2056
BCAS4	0.705988	1.24102	10	5.57422e-21	1.58261e-19	36.9156
LSP1	0.705881	3.27366	6.16838	1.82306e-09	8.12771e-09	10.9513
TMPRSS3	0.705664	1.53368	4.58606	6.20577e-06	1.63749e-05	3.11534
YWHAQ	0.705394	6.67029	9.47119	3.4779e-19	7.14068e-18	32.8502
WDR4	0.704969	3.14037	11.0341	1.21949e-24	7.22983e-23	45.2136
IL18	0.704155	2.1642	6.15836	1.93064e-09	8.55845e-09	10.8957
FAM195B	0.704113	5.71196	8.43293	7.81887e-16	9.18164e-15	25.2711
ADORA1	0.703971	1.05082	6.05295	3.51476e-09	1.49586e-08	10.3144
SLC6A9	0.703947	1.54258	6.94674	1.71063e-11	1.02067e-10	15.4944
COTL1	0.703779	3.70093	6.07963	3.02242e-09	1.29994e-08	10.4608
TCTN2	0.703772	1.53451	8.37374	1.19336e-15	1.35961e-14	24.8564
ELOVL1	0.703621	5.81343	11.9295	5.99155e-28	9.57912e-26	52.7224
PM20D2	0.703556	2.71202	7.42604	7.89863e-13	5.79184e-12	18.497
CD63	0.703422	8.95769	11.1702	3.89855e-25	2.75512e-23	46.3373
P2RX4	0.703368	3.23113	8.6168	2.07663e-16	2.62676e-15	26.5717
PTAFR	0.703014	1.84951	7.34392	1.35176e-12	9.51156e-12	17.9719
GLA	0.702941	4.74537	8.70433	1.09763e-16	1.46239e-15	27.1974
FGFR4	0.702384	6.52717	6.40924	4.4946e-10	2.18186e-09	12.3115
RAB15	0.702333	3.73392	7.84392	4.81046e-14	4.24945e-13	21.2345
TESC	0.702148	3.66693	3.18662	0.00156283	0.00285262	-2.07703
DPCD	0.702129	3.36389	9.37809	7.10377e-19	1.37323e-17	32.1481
IFT52	0.702122	3.60237	9.56519	1.68396e-19	3.62535e-18	33.5633
APOBEC3C	0.701954	2.7731	6.11162	2.52059e-09	1.09619e-08	10.6369
C20orf96	0.701607	3.05244	10.3823	2.60143e-22	9.20886e-21	39.932
MCM8	0.701266	1.86182	8.87223	3.19441e-17	4.625e-16	28.4091
HCST	0.700618	3.64015	6.36465	5.84263e-10	2.79041e-09	12.0565
SERPINH1	0.700385	5.507	6.96956	1.48264e-11	8.93935e-11	15.6339
SHKBP1	0.700355	4.69383	10.123	2.09327e-21	6.35432e-20	37.8794
TMEM44	0.700084	2.01633	9.91015	1.13543e-20	3.01723e-19	36.2156
BCL9	0.69994	3.0725	7.18509	3.77565e-12	2.48044e-11	16.9687
TSPAN3	0.699858	4.41964	8.35639	1.35042e-15	1.52518e-14	24.7352
APCDD1	0.699333	1.31631	4.45198	1.13043e-05	2.86872e-05	2.54419
WDHD1	0.698972	1.41368	9.40613	5.73137e-19	1.13378e-17	32.3592
PLCD3	0.698943	1.60912	7.80661	6.20244e-14	5.37205e-13	20.9857
ADA	0.698883	2.82409	8.93819	1.95908e-17	2.91694e-16	28.8892
PYGB	0.698818	5.35421	7.41251	8.63228e-13	6.29666e-12	18.4102
IQCD	0.698717	1.12543	8.66917	1.41868e-16	1.84722e-15	26.9456
ATP6V1F	0.698616	7.5844	11.705	4.14999e-27	5.09092e-25	50.8144
ZNF320	0.698184	1.52074	6.55559	1.88204e-10	9.63244e-10	13.1582
P3H1	0.697488	4.03209	11.3646	7.56315e-26	6.55641e-24	47.9533
IFI35	0.69702	5.82909	8.54618	3.46297e-16	4.25616e-15	26.07
ENAH	0.696407	3.63432	6.81282	3.93331e-11	2.22697e-10	14.6827
ITGB1BP1	0.696179	3.4573	12.5843	1.94404e-30	7.43499e-28	58.3737
SLC26A11	0.696133	3.31299	10.8545	5.43095e-24	2.8864e-22	43.7422
RPS21	0.69605	9.32868	8.4959	4.97573e-16	5.97608e-15	25.7144
COLGALT1	0.696011	5.3426	10.7366	1.4395e-23	6.78201e-22	42.7821
IKBIP	0.695671	3.18645	9.84824	1.84959e-20	4.72203e-19	35.7356
CIZ1	0.695364	4.51246	10.5101	9.20893e-23	3.5996e-21	40.9544
TSSC1	0.695226	3.20213	13.3167	2.78621e-33	2.86026e-30	64.8329
SLAMF7	0.69474	1.69726	5.86219	1.01836e-08	4.04954e-08	9.28362
IGLL5	0.694519	1.88843	3.57474	0.000397425	0.000795054	-0.81068
MATN3	0.693787	0.858491	5.7471	1.91026e-08	7.30007e-08	8.67486
NCF4	0.693156	2.89355	7.05623	8.58464e-12	5.35819e-11	16.1669
RELB	0.693079	4.31915	7.8198	5.66993e-14	4.93714e-13	21.0735
MPV17	0.693075	3.64469	10.8757	4.55629e-24	2.4755e-22	43.9152
SYT13	0.692773	0.868198	5.01681	8.20123e-07	2.47126e-06	5.05152
CLTA	0.692301	6.86366	12.4135	8.76919e-30	2.59156e-27	56.8879
EEF1E1	0.692282	3.26191	9.42952	4.79019e-19	9.60254e-18	32.5355
POC1A	0.692183	3.61164	8.90158	2.57069e-17	3.76154e-16	28.6224
TNFRSF12A	0.691578	5.92856	5.54375	5.6671e-08	2.01857e-07	7.624
ADPRHL2	0.691491	5.24395	12.7877	3.19626e-31	1.59854e-28	60.1545
SQSTM1	0.691458	7.59128	6.23261	1.25997e-09	5.73795e-09	11.31
HMGN3	0.690844	6.6599	9.86371	1.63756e-20	4.23616e-19	35.8554
NARF	0.690697	3.85128	10.6919	2.07848e-23	9.47212e-22	42.4203
GOLGA7B	0.690443	0.886006	6.01406	4.37526e-09	1.8404e-08	10.1021
MRTO4	0.690392	4.88274	11.9408	5.4325e-28	8.7571e-26	52.819
MAGEB2	0.69003	0.867414	3.84201	0.000143756	0.000307451	0.140079
ANKRD13B	0.689961	1.26133	9.92834	9.834e-21	2.64569e-19	36.3571
PDLIM7	0.689728	3.61129	7.55843	3.29253e-13	2.55351e-12	19.3525
QPCTL	0.689692	4.30382	10.5752	5.41134e-23	2.2457e-21	41.478
ITGA3	0.689629	1.99691	5.34062	1.62796e-07	5.4363e-07	6.60632
PPP1R14B	0.689511	6.17202	8.7233	9.55498e-17	1.28976e-15	27.3335
RRP9	0.689272	5.04001	12.033	2.44234e-28	4.41092e-26	53.6072
CASP2	0.689164	2.64336	9.44491	4.25662e-19	8.62154e-18	32.6516
TAX1BP3	0.688812	4.36151	6.30352	8.35171e-10	3.90273e-09	11.7093
ITGA2	0.68849	1.68508	6.13735	2.1769e-09	9.55239e-09	10.7792
CBX6	0.688351	2.73478	5.75629	1.81728e-08	6.97619e-08	8.72312
DPH2	0.688213	4.25172	10.7703	1.08965e-23	5.34824e-22	43.0563
EVA1B	0.688213	3.72202	7.65528	1.72407e-13	1.39246e-12	19.9853
E2F5	0.687864	1.67301	9.52496	2.29797e-19	4.8456e-18	33.2576
KRBA1	0.687747	1.50668	8.03556	1.2871e-14	1.24343e-13	22.5255
TMC5	0.687739	1.25904	4.5437	7.51189e-06	1.95803e-05	2.93328
AP5Z1	0.687734	3.90386	11.9795	3.88638e-28	6.47896e-26	53.1492
EFNA5	0.687585	0.727677	6.44997	3.53283e-10	1.73747e-09	12.5456
CACNG4	0.687425	1.06996	4.64851	4.67026e-06	1.25872e-05	3.38653
GTF3C6	0.687218	6.25024	9.34652	9.0421e-19	1.71729e-17	31.911
ARPC4	0.687179	5.9532	13.1481	1.27308e-32	1.12871e-29	63.334
METTL1	0.686332	3.89209	11.5224	1.97816e-26	1.96857e-24	49.2751
NXT1	0.686327	4.67044	10.9565	2.32836e-24	1.33181e-22	44.5765
ARL16	0.685716	4.36703	10.0383	4.11117e-21	1.19328e-19	37.2152
OLA1	0.685539	4.52965	11.6426	7.08881e-27	8.23019e-25	50.2866
KAT2A	0.685513	5.20642	9.43169	4.71109e-19	9.45369e-18	32.5519
BCL2A1	0.685476	1.8525	5.74362	1.94658e-08	7.4287e-08	8.65664
MAP7D1	0.685451	4.17865	9.69751	6.024e-20	1.40046e-18	34.5742
GPD2	0.685365	2.33322	9.35661	8.37132e-19	1.59924e-17	31.9868
C1QA	0.685298	7.28654	5.11446	5.07957e-07	1.58043e-06	5.51152
FUNDC1	0.684846	3.89687	10.6022	4.34042e-23	1.82851e-21	41.6951
TRAM1L1	0.684796	0.886643	7.59877	2.51647e-13	1.9872e-12	19.6153
SNX8	0.684729	3.84894	10.4873	1.1089e-22	4.25768e-21	40.7715
ITPA	0.684502	5.67744	10.8254	6.91275e-24	3.59555e-22	43.5045
DDIT3	0.684315	5.82621	7.52893	4.00529e-13	3.06967e-12	19.1608
LAG3	0.684177	1.7749	6.04033	3.77414e-09	1.59928e-08	10.2454
CCT2	0.683734	5.74898	10.801	8.46045e-24	4.30865e-22	43.3055
HSPA1B	0.683467	5.61132	5.02546	7.86297e-07	2.37705e-06	5.09194
DVL2	0.683397	3.33927	9.40378	5.83562e-19	1.14974e-17	32.3414
CLCN2	0.683067	2.3741	10.0493	3.76838e-21	1.09705e-19	37.3009
LOXL4	0.682927	3.35751	3.39487	0.000761643	0.00145989	-1.41454
DCTPP1	0.682806	5.22342	10.2748	6.19583e-22	2.05178e-20	39.0777
PTGFRN	0.682766	3.95084	6.24608	1.16566e-09	5.33211e-09	11.3855
ZC2HC1A	0.682591	1.27922	9.39384	6.29707e-19	1.22824e-17	32.2666
NPM1	0.682382	7.66755	9.23853	2.05604e-18	3.60596e-17	31.1037
EIF3B	0.682201	5.78737	12.2684	3.13449e-29	7.19274e-27	55.6317
SLC34A2	0.682037	0.938994	4.33393	1.89379e-05	4.65395e-05	2.05389
RABL6	0.681876	3.10366	10.0559	3.57614e-21	1.0442e-19	37.3524
LIMD2	0.681653	2.82	5.77028	1.68426e-08	6.49497e-08	8.79666
DEF6	0.681612	2.62614	6.83376	3.45592e-11	1.97214e-10	14.8088
HLA-DMB	0.681547	3.20656	5.81746	1.30188e-08	5.10211e-08	9.04585
BIRC3	0.681116	3.75491	4.48622	9.71227e-06	2.49195e-05	2.68863
HCK	0.680971	2.71285	6.52122	2.31209e-10	1.17014e-09	12.958
RHOG	0.680864	5.77398	12.139	9.71177e-29	1.89428e-26	54.5166
IRF3	0.680711	5.32595	11.382	6.52529e-26	5.75908e-24	48.0988
PHYHIPL	0.680653	2.18863	4.66531	4.32411e-06	1.17174e-05	3.46004
PDRG1	0.680601	4.65704	11.2407	2.15535e-25	1.66826e-23	46.9213
ARNTL2	0.680461	2.00378	6.47385	3.06602e-10	1.52131e-09	12.6834
RPL23A	0.680448	8.14709	8.81305	4.94414e-17	6.99822e-16	27.9803
LCMT1	0.680375	3.94277	12.4915	4.41022e-30	1.43369e-27	57.5658
SCNM1	0.680169	4.34915	9.72963	4.68783e-20	1.10698e-18	34.8208
NTS	0.67979	1.5435	2.69348	0.00739549	0.01207	-3.48671
SDC3	0.679721	3.97297	6.87359	2.69972e-11	1.56581e-10	15.0495
CLIC3	0.679101	1.2974	6.24862	1.14862e-09	5.26033e-09	11.3998
HAVCR2	0.678806	2.13727	6.85334	3.06111e-11	1.7623e-10	14.927
CERS5	0.678725	3.02974	12.3628	1.36918e-29	3.65835e-27	56.4485
SMPD2	0.678699	3.37486	11.1542	4.45885e-25	3.07687e-23	46.205
AATF	0.678677	4.91424	12.799	2.89246e-31	1.51111e-28	60.253
PI3	0.67845	2.0529	3.33712	0.000933069	0.0017654	-1.60219
LILRB4	0.677949	1.59146	7.35818	1.23174e-12	8.74273e-12	18.0628
CLEC2L	0.67793	0.48688	7.17836	3.94206e-12	2.58279e-11	16.9266
ZNF579	0.67789	2.99712	8.83223	4.29231e-17	6.11999e-16	28.1191
FTH1	0.677859	9.42024	9.05706	8.07127e-18	1.2841e-16	29.7601
DCAF16	0.677723	2.88444	8.06124	1.0769e-14	1.05446e-13	22.7002
ALDH3A1	0.677712	3.0125	2.28804	0.0227031	0.0339499	-4.47509
ACTL6A	0.677483	4.09267	8.6123	2.14553e-16	2.70411e-15	26.5397
PDE7A	0.677465	2.06612	8.87888	3.0411e-17	4.42002e-16	28.4574
RPL36A	0.677426	4.90898	7.59905	2.51189e-13	1.98438e-12	19.6171
PVRL1	0.677056	2.65831	7.33484	1.43416e-12	1.00515e-11	17.9141
PA2G4	0.67659	6.19862	13.9022	1.35893e-35	4.48765e-32	70.0851
VPS72	0.676327	4.53647	10.3721	2.82416e-22	9.90741e-21	39.8511
FBXO46	0.676203	3.70825	9.90773	1.15727e-20	3.06692e-19	36.1969
RNASE2	0.676045	0.882474	6.62081	1.27087e-10	6.66667e-10	13.5403
IFT57	0.675895	2.4522	6.68528	8.59556e-11	4.62246e-10	13.9211
GAPDH	0.675741	10.6037	9.47884	3.27909e-19	6.74668e-18	32.9081
RRAS	0.675026	5.73962	8.50188	4.76602e-16	5.73835e-15	25.7567
MPP6	0.674847	2.56202	9.1765	3.28742e-18	5.54681e-17	30.6425
LRRC42	0.674456	4.9439	9.04631	8.74749e-18	1.38378e-16	29.6811
MCRS1	0.674449	5.09597	12.797	2.94397e-31	1.51111e-28	60.2356
SLC7A7	0.674275	2.27974	6.58995	1.53085e-10	7.93073e-10	13.3592
TAF6	0.674257	3.66214	7.58509	2.75693e-13	2.16133e-12	19.5261
NPNT	0.674215	2.15153	4.3777	1.56606e-05	3.89717e-05	2.23432
ADD3	0.673735	3.26548	6.05914	3.39404e-09	1.44828e-08	10.3483
NT5C3B	0.673622	5.12621	9.36313	7.96478e-19	1.53208e-17	32.0357
SALL2	0.67356	1.33817	5.75352	1.84483e-08	7.07322e-08	8.70857
KLC2	0.673262	2.91413	8.9673	1.57773e-17	2.39112e-16	29.1018
SFXN3	0.67296	2.91859	6.70854	7.4594e-11	4.05506e-10	14.0592
GRK6	0.672899	4.12274	11.5819	1.19147e-26	1.2983e-24	49.7748
GPNMB	0.67275	3.93864	5.03051	7.67179e-07	2.32683e-06	5.11557
FAM60A	0.672413	2.38171	6.5319	2.16909e-10	1.1038e-09	13.0201
GTPBP2	0.672206	4.2805	8.2111	3.776e-15	3.9704e-14	23.7272
UBE2M	0.672018	6.30282	12.3984	1.00178e-29	2.86251e-27	56.7566
HRASLS2	0.671876	1.69312	4.16454	3.89257e-05	9.09821e-05	1.3712
KRT17	0.67169	1.38049	4.90622	1.39833e-06	4.06172e-06	4.53987
RINL	0.671558	2.71198	7.79928	6.51957e-14	5.62286e-13	20.9369
HLA-DRB1	0.671458	8.15148	4.59542	5.94794e-06	1.57564e-05	3.15581
ARPC3	0.67132	6.93686	12.6003	1.68697e-30	6.66535e-28	58.5136
HDAC2	0.671226	2.88673	10.4767	1.2084e-22	4.60347e-21	40.6869
WHSC1	0.671093	2.41008	8.60309	2.29376e-16	2.88831e-15	26.4741
SMIM3	0.670602	2.68714	6.00574	4.58455e-09	1.92139e-08	10.0568
OXLD1	0.670222	4.98823	10.569	5.69581e-23	2.34877e-21	41.4275
FABP6	0.670221	0.468627	7.73273	1.0235e-13	8.57163e-13	20.4955
COL4A5	0.669981	1.23935	5.19095	3.47211e-07	1.10677e-06	5.87725
SH2B2	0.66989	1.86107	9.91664	1.07863e-20	2.88201e-19	36.2661
LCP1	0.669565	4.80239	5.5461	5.59716e-08	1.99439e-07	7.63599
GLIS2	0.669547	2.57134	5.11041	5.18223e-07	1.61006e-06	5.4923
PACS1	0.669504	3.62407	8.51947	4.19898e-16	5.09969e-15	25.8809
HLA-DRA	0.669007	8.69247	4.56181	6.92418e-06	1.81476e-05	3.01092
FERMT3	0.668777	3.45517	6.62292	1.25474e-10	6.58782e-10	13.5528
MAP3K14	0.66874	3.27752	7.23191	2.79391e-12	1.87076e-11	17.2627
CTDSPL	0.668601	4.02537	8.50448	4.6778e-16	5.64258e-15	25.775
ETV7	0.668526	2.00559	5.86455	1.00521e-08	4.00136e-08	9.2962
NME1-NME2	0.668388	5.53702	8.39476	1.02722e-15	1.18416e-14	25.0035
DCUN1D5	0.668253	4.1866	10.2004	1.12706e-21	3.62164e-20	38.4888
CCT6A	0.668198	6.51962	10.7043	1.87689e-23	8.73716e-22	42.5207
PPM1H	0.667986	1.96672	5.50529	6.93693e-08	2.44365e-07	7.42885
LZTS2	0.667843	3.69649	8.16278	5.30152e-15	5.4253e-14	23.3946
DBF4	0.667473	2.05077	10.1778	1.3505e-21	4.24863e-20	38.3107
CXCL9	0.667352	3.76205	3.60135	0.000360117	0.000724655	-0.718852
C1orf186	0.666936	1.23904	5.0179	8.15781e-07	2.46008e-06	5.05662
BOP1	0.666905	5.54849	6.92043	2.01655e-11	1.19226e-10	15.3339
TMEM201	0.666865	2.27042	9.75178	3.94245e-20	9.4818e-19	34.9911
MTCL1	0.666814	0.960895	7.69523	1.318e-13	1.08563e-12	20.248
NCAPH2	0.66671	5.13662	9.71989	5.05848e-20	1.18731e-18	34.746
PRKAA2	0.666454	1.87582	5.46975	8.35368e-08	2.91482e-07	7.24953
SLC35B2	0.666249	6.2242	9.27722	1.53282e-18	2.77343e-17	31.3923
RCC1	0.666137	4.16179	8.92218	2.20647e-17	3.26039e-16	28.7725
MICB	0.665982	2.18588	7.17269	4.08801e-12	2.67214e-11	16.8911
HAUS5	0.665888	3.01255	11.0664	9.31174e-25	5.72951e-23	45.4794
CENPI	0.665002	1.13464	9.41609	5.31011e-19	1.0558e-17	32.4342
COPS7B	0.664917	3.49474	12.2746	2.96786e-29	6.97447e-27	55.6856
HELLS	0.664891	1.44258	7.90607	3.14426e-14	2.85383e-13	21.6508
DTNBP1	0.664864	3.28385	8.42219	8.44336e-16	9.86019e-15	25.1957
APOBEC3B	0.664387	2.20909	4.878	1.59982e-06	4.60855e-06	4.41091
TMSB4X	0.664178	9.38199	6.34154	6.68979e-10	3.17171e-09	11.9249
REXO4	0.664083	4.80485	12.4078	9.22361e-30	2.68517e-27	56.8381
SERPINB6	0.663817	5.16207	10.1397	1.83191e-21	5.64478e-20	38.0107
GPX7	0.663769	3.0047	4.56592	6.79687e-06	1.78405e-05	3.02861
RPS8	0.663703	9.14206	9.73158	4.61713e-20	1.09293e-18	34.8358
CGREF1	0.663395	3.50556	4.62047	5.30798e-06	1.41767e-05	3.26439
GEMIN7	0.663378	4.31043	11.568	1.34123e-26	1.42178e-24	49.6581
RPLP2	0.66328	9.38028	8.79955	5.46064e-17	7.65156e-16	27.8827
GPD1L	0.663221	2.25242	6.79313	4.44107e-11	2.49634e-10	14.5644
RQCD1	0.663204	4.19619	11.047	1.09466e-24	6.58994e-23	45.32
LRRC61	0.663086	4.71442	8.31109	1.8631e-15	2.05658e-14	24.4197
PPP1R13L	0.662314	2.95063	7.69628	1.30877e-13	1.07893e-12	20.2549
CD3EAP	0.66217	1.87182	12.2223	4.6935e-29	1.00637e-26	55.2336
RPS5	0.661727	8.27931	8.68568	1.25782e-16	1.65407e-15	27.0637
EPHB2	0.661357	1.22105	5.50132	7.08265e-08	2.49183e-07	7.40878
VTCN1	0.661291	0.80569	4.87089	1.65486e-06	4.75655e-06	4.37852
TOR4A	0.661211	2.16605	6.13377	2.22176e-09	9.723e-09	10.7594
GYG1	0.66083	3.80053	9.69561	6.11369e-20	1.41961e-18	34.5596
CXCL8	0.660781	2.88289	3.25223	0.00125111	0.0023199	-1.87258
UBE2I	0.660741	3.95532	12.3224	1.95207e-29	4.94483e-27	56.0987
IMPDH2	0.660619	6.424	8.97805	1.45639e-17	2.22103e-16	29.1804
ARHGAP39	0.660527	1.63686	9.48	3.24993e-19	6.69376e-18	32.9169
YEATS2	0.660453	2.33365	9.56592	1.67448e-19	3.60892e-18	33.5688
SIRT7	0.660382	3.251	10.5739	5.47195e-23	2.26604e-21	41.467
PPP1R18	0.660033	4.31917	6.39022	5.02765e-10	2.42553e-09	12.2025
E2F4	0.65993	4.59146	10.858	5.27752e-24	2.82022e-22	43.7704
ASAP1	0.65969	3.01937	7.12526	5.53618e-12	3.5519e-11	16.5951
SUV420H2	0.65962	2.48829	9.89449	1.28475e-20	3.38179e-19	36.0941
RPS3	0.659293	7.92483	8.72211	9.63847e-17	1.29565e-15	27.325
SLC18B1	0.659248	3.44534	7.90303	3.21057e-14	2.90995e-13	21.6303
E2F8	0.658989	1.48026	6.76997	5.12085e-11	2.84727e-10	14.4256
SMARCB1	0.658586	5.6774	9.72316	4.93111e-20	1.16021e-18	34.7711
ZYX	0.658493	6.54931	7.59803	2.529e-13	1.99628e-12	19.6105
AP4M1	0.658068	2.62309	11.4756	2.94913e-26	2.86183e-24	48.8815
JMJD6	0.658065	3.44282	10.7759	1.04025e-23	5.15396e-22	43.102
HLA-DQB1	0.657907	4.41461	4.37715	1.56983e-05	3.90505e-05	2.23204
AGRN	0.657677	5.12031	6.20715	1.45921e-09	6.60063e-09	11.1674
RDM1	0.657672	1.02561	9.63771	9.59562e-20	2.15377e-18	34.1163
YDJC	0.65767	4.39921	9.57175	1.60062e-19	3.46121e-18	33.6132
CORO2A	0.657146	2.26929	6.25486	1.10791e-09	5.08344e-09	11.4348
PTBP3	0.657132	3.9914	8.92502	2.16046e-17	3.19968e-16	28.7931
DGUOK	0.656982	5.62044	11.7449	2.94544e-27	3.77966e-25	51.1524
MYRF	0.656864	3.64316	5.68828	2.62461e-08	9.82027e-08	8.36764
RANGRF	0.656737	3.33445	6.97982	1.39014e-11	8.42331e-11	15.6967
PAK1	0.656734	3.64336	7.69147	1.35179e-13	1.10971e-12	20.2233
GM2A	0.656476	5.36838	10.7385	1.41686e-23	6.71916e-22	42.7977
OLR1	0.656313	0.889808	6.1525	1.99639e-09	8.82383e-09	10.8632
PFDN4	0.655656	3.99664	9.78167	3.11964e-20	7.62514e-19	35.2214
RRAGC	0.655542	3.2033	11.578	1.23118e-26	1.33412e-24	49.7425
CXCL6	0.65544	1.72088	3.43985	0.000648962	0.001259	-1.26626
CTNND2	0.655179	1.23571	3.91723	0.000106817	0.000233442	0.419085
IGF2BP3	0.655135	0.786454	6.46733	3.18707e-10	1.57696e-09	12.6458
RNF44	0.655073	3.84296	8.27241	2.45018e-15	2.64475e-14	24.1511
TNFRSF19	0.655025	1.64633	3.88993	0.00011904	0.000258102	0.31724
CBX3	0.654885	5.78084	11.2004	3.02627e-25	2.23588e-23	46.5868
TNFAIP8L2	0.654704	2.62007	7.0319	1.00131e-11	6.18444e-11	16.0168
DKC1	0.654544	4.62114	9.30554	1.2358e-18	2.28012e-17	31.604
PPIL1	0.654533	5.17623	9.36937	7.59367e-19	1.46358e-17	32.0826
SLC9A3R1	0.65446	8.10677	9.39739	6.12826e-19	1.19935e-17	32.2933
PRMT2	0.654288	3.19103	9.62084	1.09391e-19	2.43154e-18	33.9875
IRF1	0.654204	4.08366	7.65589	1.71703e-13	1.3885e-12	19.9893
SSRP1	0.654075	5.3009	10.3317	3.91594e-22	1.35187e-20	39.5293
E2F6	0.654063	2.50912	12.1109	1.24064e-28	2.34939e-26	54.2751
TMEM156	0.653853	1.69725	4.42111	1.29514e-05	3.26084e-05	2.41483
TOMM34	0.653832	5.15439	10.9652	2.1653e-24	1.24953e-22	44.648
LIN28B	0.653333	0.532978	5.96335	5.81189e-09	2.40019e-08	9.82691
KIF2A	0.653191	2.34407	8.99077	1.32464e-17	2.03122e-16	29.2735
PLEKHB2	0.652795	3.79363	8.00005	1.64597e-14	1.56827e-13	22.2846
HMGN4	0.652583	5.14584	6.49029	2.78037e-10	1.3909e-09	12.7785
TUFT1	0.652351	3.25715	7.34942	1.30415e-12	9.20977e-12	18.007
PACSIN1	0.651988	0.900946	6.96324	1.54265e-11	9.2697e-11	15.5952
TRIM65	0.651982	3.4083	9.24905	1.89834e-18	3.36304e-17	31.1821
C4orf46	0.651599	1.8065	9.93427	9.38359e-21	2.53149e-19	36.4032
CLCF1	0.651495	2.42528	6.13779	2.17144e-09	9.53059e-09	10.7816
SMS	0.651436	5.65371	10.0715	3.15818e-21	9.29114e-20	37.4747
ADM	0.651378	3.8271	5.92022	7.38869e-09	3.00118e-08	9.59433
FAM117B	0.651298	1.78229	8.29842	2.0382e-15	2.23218e-14	24.3316
NUTF2	0.65129	5.38775	11.5491	1.57596e-26	1.63506e-24	49.4991
C15orf39	0.651186	3.27838	7.35391	1.26653e-12	8.96686e-12	18.0356
TBC1D13	0.650922	4.41138	9.68021	6.8937e-20	1.58563e-18	34.4415
UQCRH	0.6508	7.38613	10.1628	1.52252e-21	4.73632e-20	38.1928
PLK4	0.650735	1.32199	8.83886	4.0873e-17	5.8405e-16	28.1671
PLCB1	0.650563	1.69333	7.28393	1.99618e-12	1.37145e-11	17.5911
NDC1	0.650541	3.4237	9.74685	4.09751e-20	9.8426e-19	34.9532
UTP18	0.650495	4.65761	10.4582	1.40543e-22	5.30229e-21	40.5382
ERCC6L	0.650223	0.911717	10.5676	5.76157e-23	2.37087e-21	41.4162
CDC42EP2	0.649914	2.81215	8.4457	7.13522e-16	8.42337e-15	25.3608
CCL4L1	0.649831	2.18559	5.74346	1.94826e-08	7.43363e-08	8.6558
FCGR1A	0.649826	1.04075	7.82831	5.35091e-14	4.68847e-13	21.1302
HSPB11	0.649622	4.01379	11.443	3.88837e-26	3.59323e-24	48.609
C6orf48	0.649551	6.31375	7.13333	5.25819e-12	3.38373e-11	16.6453
TICRR	0.649417	0.83534	10.7772	1.0292e-23	5.13414e-22	43.1125
NUP93	0.649386	2.39488	11.534	1.79335e-26	1.82178e-24	49.3718
CDKN2AIPNL	0.64926	5.00039	10.4191	1.92947e-22	7.11424e-21	40.2262
PAQR8	0.649107	1.72627	5.92878	7.04563e-09	2.87e-08	9.64039
PPP1CC	0.649106	5.00147	11.2149	2.67814e-25	2.01688e-23	46.7073
CENPL	0.649027	1.67675	8.71326	1.02825e-16	1.37653e-15	27.2615
GDAP1	0.649	1.94971	6.88501	2.51457e-11	1.46408e-10	15.1187
RPL27	0.648772	9.09636	9.68154	6.8229e-20	1.5712e-18	34.4517
HID1	0.648482	2.40465	5.02358	7.9355e-07	2.39823e-06	5.08313
P2RY6	0.648191	1.13477	7.58069	2.839e-13	2.22129e-12	19.4974
HSF2	0.648126	2.84953	9.58972	1.39267e-19	3.05556e-18	33.75
EMILIN2	0.647834	1.70273	7.24922	2.49862e-12	1.68694e-11	17.3718
SNRPA1	0.647682	3.98195	10.1391	1.84041e-21	5.66203e-20	38.0061
SLC7A1	0.647675	1.75469	5.55082	5.45962e-08	1.94822e-07	7.66001
ANP32B	0.647552	7.04242	10.2461	7.80562e-22	2.55023e-20	38.8503
LAIR1	0.647552	1.94088	6.9648	1.52763e-11	9.1879e-11	15.6047
SGCE	0.647518	3.69075	3.66486	0.000283956	0.000580319	-0.497196
CPSF4	0.647473	3.88642	11.4739	2.99126e-26	2.87412e-24	48.8675
CFL1	0.647068	7.78388	12.3971	1.01263e-29	2.86251e-27	56.746
NAT9	0.647044	4.17271	10.1816	1.30977e-21	4.14724e-20	38.3409
KDM1A	0.646977	4.21582	10.791	9.18841e-24	4.65506e-22	43.2242
NUP85	0.646917	4.14116	10.6498	2.93794e-23	1.27627e-21	42.0794
CD2BP2	0.646843	5.08471	11.8756	9.54926e-28	1.45514e-25	52.2629
ADRA2C	0.64682	2.02494	3.87366	0.00012694	0.000273679	0.256874
FBXO5	0.64679	1.7546	8.39859	9.99492e-16	1.15424e-14	25.0303
HHIPL2	0.646783	0.958632	4.68237	3.99803e-06	1.08806e-05	3.53491
RHOQ	0.646782	3.44106	7.93517	2.5748e-14	2.37171e-13	21.8464
UBALD2	0.646622	5.74404	8.07433	9.83243e-15	9.70064e-14	22.7894
PGP	0.646368	4.34547	8.9935	1.2979e-17	1.99178e-16	29.2936
XXYLT1	0.646341	1.929	9.59311	1.35653e-19	2.98298e-18	33.7759
C14orf80	0.646188	1.80204	8.86507	3.36825e-17	4.85571e-16	28.3571
FUBP1	0.645954	4.07681	8.36802	1.24304e-15	1.41126e-14	24.8165
OSBPL3	0.645277	1.82117	7.68874	1.37689e-13	1.12889e-12	20.2053
EHBP1L1	0.645241	3.65193	8.45181	6.82946e-16	8.07815e-15	25.4038
DYNLRB1	0.645202	6.48411	11.2061	2.88458e-25	2.1393e-23	46.6341
SNRPF	0.645178	4.95684	10.137	1.87256e-21	5.74282e-20	37.9891
SLC6A6	0.645149	1.71647	5.35782	1.49062e-07	5.00768e-07	6.69123
CHML	0.645139	2.38208	6.14597	2.07238e-09	9.12456e-09	10.8269
LRFN1	0.644905	1.21275	7.22851	2.85575e-12	1.90954e-11	17.2413
MAPK3	0.644823	4.63916	11.1673	3.99511e-25	2.81316e-23	46.3132
SCGN	0.644633	3.14652	2.98714	0.00300522	0.0052402	-2.6744
LST1	0.644562	2.89776	6.44496	3.63925e-10	1.78755e-09	12.5167
TMEM69	0.644386	4.35543	11.1062	6.6709e-25	4.29425e-23	45.808
FBLIM1	0.644302	3.58684	5.06297	6.54548e-07	2.00329e-06	5.26799
RTN2	0.644149	2.63246	5.62554	3.67288e-08	1.34408e-07	8.04287
MYO19	0.643949	2.72037	8.94702	1.8346e-17	2.74838e-16	28.9537
UNC13D	0.643941	1.68666	6.9469	1.70894e-11	1.02014e-10	15.4953
SQLE	0.643934	5.44732	4.63576	4.95057e-06	1.32821e-05	3.3309
SNRPC	0.643878	7.38014	10.6754	2.3807e-23	1.06994e-21	42.2866
SRI	0.643744	3.98261	6.33288	7.03712e-10	3.32507e-09	11.8757
CCL5	0.643722	4.48427	4.32683	1.95275e-05	4.78739e-05	2.02479
RPS7	0.643418	7.53018	10.199	1.13931e-21	3.64898e-20	38.4781
CD58	0.643112	3.47277	8.63219	1.85699e-16	2.36427e-15	26.6814
SH3GLB2	0.642392	3.96938	10.5962	4.55844e-23	1.91209e-21	41.6469
NPEPPS	0.642302	3.30743	8.96681	1.58347e-17	2.39795e-16	29.0983
TAGLN2	0.642242	8.59605	7.53502	3.84663e-13	2.95155e-12	19.2004
STIL	0.64218	1.33309	8.80262	5.3384e-17	7.50184e-16	27.905
RPL23	0.641887	7.70911	9.57198	1.59777e-19	3.45887e-18	33.6149
RNPS1	0.641616	4.14277	11.8226	1.50876e-27	2.19615e-25	51.8119
NUP188	0.641331	3.3065	9.25259	1.84813e-18	3.28903e-17	31.2085
FAM109A	0.641179	3.97675	8.70618	1.08293e-16	1.44477e-15	27.2107
TEAD4	0.64107	2.51734	5.77428	1.64802e-08	6.36528e-08	8.8177
NPC2	0.640707	6.59772	9.07323	7.15023e-18	1.14504e-16	29.8792
ALOX5	0.640626	1.96667	4.89321	1.48799e-06	4.30613e-06	4.48032
KPNB1	0.640555	5.57111	9.58708	1.42134e-19	3.10104e-18	33.73
PCBP4	0.64046	4.15317	8.7632	7.13234e-17	9.81767e-16	27.6206
CCDC43	0.640273	3.35128	10.7002	1.94104e-23	8.99285e-22	42.4876
POLA1	0.640043	2.20316	8.68784	1.23813e-16	1.63064e-15	27.0792
RUVBL1	0.639769	3.62095	11.0492	1.07495e-24	6.49131e-23	45.3379
MZT2A	0.639568	4.3242	8.39467	1.02787e-15	1.18421e-14	25.0028
MRPS23	0.639477	3.98113	11.2254	2.45177e-25	1.86077e-23	46.7943
DSN1	0.639242	4.05104	7.87922	3.77956e-14	3.39412e-13	21.4706
STRA13	0.639089	6.42975	7.00432	1.19159e-11	7.27448e-11	15.847
ILF3	0.638868	5.05657	9.71036	5.44943e-20	1.27143e-18	34.6728
CYB561	0.638827	3.78648	4.98635	9.50859e-07	2.83369e-06	4.90961
KCNJ11	0.638645	1.53509	6.00341	4.64475e-09	1.94537e-08	10.0442
DHX34	0.638565	3.55062	10.4829	1.14879e-22	4.38827e-21	40.7367
MAGEF1	0.638466	5.18312	8.37102	1.21677e-15	1.38466e-14	24.8374
MED10	0.638417	4.65455	10.1059	2.39939e-21	7.21112e-20	37.7451
CHMP4B	0.638379	7.24383	11.6705	5.57937e-27	6.6357e-25	50.5227
SRM	0.638193	6.281	9.1663	3.55032e-18	5.96459e-17	30.567
PODXL2	0.638023	2.0953	3.17584	0.00162046	0.0029509	-2.11025
PNKP	0.637891	4.13531	11.9264	6.15655e-28	9.76289e-26	52.6956
ICAM1	0.637833	4.86941	4.4569	1.10612e-05	2.81142e-05	2.56487
ANAPC7	0.637769	3.93241	12.2232	4.65644e-29	1.00637e-26	55.2414
PPP1R14D	0.637444	0.978932	5.02721	7.79631e-07	2.35982e-06	5.10011
COMMD8	0.637339	3.71681	9.31791	1.12468e-18	2.09522e-17	31.6966
LAMTOR4	0.637212	6.37859	9.82996	2.13541e-20	5.38129e-19	35.5942
TSEN34	0.637049	4.85598	12.6722	8.91998e-31	4.04614e-28	59.1421
TWF2	0.637038	5.9291	7.4612	6.26734e-13	4.65162e-12	18.7231
KDELC1	0.636839	3.281	6.65872	1.01013e-10	5.37296e-10	13.7639
INO80C	0.636711	2.85125	9.57841	1.5201e-19	3.30542e-18	33.6639
SET	0.636426	6.48022	10.2221	9.46518e-22	3.06166e-20	38.6606
HLA-A	0.636235	9.94887	6.6053	1.39563e-10	7.27853e-10	13.4492
FLVCR1	0.635975	2.68436	7.55078	3.46424e-13	2.67922e-12	19.3028
SUSD1	0.635811	1.95148	7.92264	2.80626e-14	2.56615e-13	21.7621
CNPY4	0.635752	2.99724	9.32209	1.08937e-18	2.03918e-17	31.7279
ERAP2	0.635598	3.11678	4.24611	2.75947e-05	6.6044e-05	1.69688
PRKCI	0.635392	2.96014	9.2632	1.70511e-18	3.05682e-17	31.2876
KRT20	0.635236	0.716665	4.36495	1.65549e-05	4.10141e-05	2.18157
STX1A	0.635227	1.31636	10.8989	3.75912e-24	2.0771e-22	44.1046
THOC6	0.635108	4.87428	11.2857	1.47351e-25	1.2076e-23	47.296
SFT2D1	0.634919	3.35864	9.53761	2.08419e-19	4.40912e-18	33.3536
FKBP1A	0.634507	6.96585	11.1705	3.88843e-25	2.75512e-23	46.3398
FUCA2	0.634322	6.17953	8.73562	8.73071e-17	1.18919e-15	27.4221
GAGE2A	0.63426	0.393255	5.53732	5.86219e-08	2.08197e-07	7.59132
PCED1B	0.633865	2.25282	6.15912	1.92227e-09	8.52909e-09	10.8999
DHX37	0.633728	3.1905	10.7393	1.40773e-23	6.69704e-22	42.804
DENND2D	0.633374	2.56585	6.66472	9.74035e-11	5.19228e-10	13.7993
TMEM165	0.633065	3.35695	8.68561	1.25847e-16	1.65407e-15	27.0632
TNNI2	0.633026	1.49253	5.66805	2.92596e-08	1.08656e-07	8.26258
ANKRD1	0.632864	1.48774	4.35484	1.72978e-05	4.27458e-05	2.13989
LARP6	0.63281	1.32242	5.94133	6.5708e-09	2.69307e-08	9.70799
NONO	0.632683	6.99442	9.03537	9.49375e-18	1.49456e-16	29.6007
FNBP1L	0.63261	3.68898	7.17861	3.93571e-12	2.5795e-11	16.9281
FGFR3	0.632398	4.93192	4.61315	5.48783e-06	1.4629e-05	3.2326
FLOT2	0.632309	6.42107	9.64636	8.97212e-20	2.02782e-18	34.1824
ISY1	0.631854	3.20233	12.5638	2.32989e-30	8.73932e-28	58.1952
WDR77	0.631684	4.19987	11.9017	7.61965e-28	1.18897e-25	52.4854
MLLT6	0.631547	3.46043	8.47267	5.87996e-16	6.99747e-15	25.5506
PAGE5	0.631388	1.30874	3.27427	0.00116005	0.00216399	-1.803
LRP11	0.631324	4.27744	7.54264	3.65689e-13	2.81816e-12	19.2498
TNFAIP3	0.630969	4.06212	5.69556	2.52369e-08	9.47172e-08	8.40555
UBA2	0.630848	4.92891	9.25008	1.88357e-18	3.34295e-17	31.1898
MRGBP	0.630836	4.20439	11.0754	8.6319e-25	5.39251e-23	45.5541
LAMC1	0.630789	5.30428	5.67756	2.78034e-08	1.03592e-07	8.31192
HLA-DOA	0.63068	2.53358	5.17402	3.77868e-07	1.19979e-06	5.79589
SMARCC1	0.630619	4.38318	8.87215	3.19636e-17	4.625e-16	28.4085
STAT1	0.630602	6.17904	5.52994	6.0945e-08	2.15902e-07	7.55381
TMEM234	0.630475	2.46493	11.7522	2.76715e-27	3.59822e-25	51.214
CCDC88B	0.630449	2.01721	8.03477	1.29422e-14	1.2497e-13	22.5201
DOK2	0.63013	2.76515	6.35878	6.04717e-10	2.88246e-09	12.0231
DAGLA	0.629956	1.48535	6.4195	4.23072e-10	2.05991e-09	12.3703
LSM8	0.62984	3.03348	10.7401	1.39853e-23	6.66952e-22	42.8105
H2AFY	0.629827	3.98035	10.147	1.7284e-21	5.34269e-20	38.0679
ATAD3B	0.629582	2.49829	9.54019	2.04309e-19	4.33629e-18	33.3732
TFRC	0.629533	4.64056	6.51801	2.35677e-10	1.1909e-09	12.9393
CDHR2	0.629508	2.50091	3.02463	0.00266466	0.00468277	-2.56494
CCDC86	0.629408	4.62462	9.18103	3.1769e-18	5.39299e-17	30.6761
LAMB1	0.629375	4.32611	4.84427	1.87758e-06	5.34708e-06	4.25761
FCHO1	0.629309	0.895884	7.21145	3.18733e-12	2.11531e-11	17.1341
BLOC1S4	0.629222	4.28921	11.6394	7.28474e-27	8.40762e-25	50.2598
PPP2R1A	0.628949	6.16094	11.4476	3.74193e-26	3.49217e-24	48.6468
ACOT7	0.628906	4.17036	9.22538	2.27142e-18	3.93813e-17	31.0058
NRBP1	0.628505	5.5921	10.8297	6.67247e-24	3.48918e-22	43.5394
KLHDC8B	0.628136	4.52714	7.4771	5.6436e-13	4.23216e-12	18.8256
SMPX	0.62805	1.3397	4.9527	1.11874e-06	3.29572e-06	4.75368
CD320	0.628007	4.88185	8.68317	1.28102e-16	1.67468e-15	27.0458
CKS1B	0.627885	4.73114	7.87236	3.96104e-14	3.54242e-13	21.4247
SLC22A15	0.627848	1.2091	6.29829	8.61017e-10	4.0139e-09	11.6797
TBC1D1	0.627831	3.52484	8.34047	1.51228e-15	1.69425e-14	24.6242
PES1	0.627796	5.4408	10.4192	1.92921e-22	7.11424e-21	40.2263
ILF2	0.62755	7.14067	9.02243	1.04584e-17	1.63454e-16	29.5057
MIIP	0.626905	4.45623	9.54962	1.89944e-19	4.04902e-18	33.4449
TNFRSF10C	0.626882	1.41719	7.09763	6.60117e-12	4.18038e-11	16.4233
TUBB2A	0.626834	5.87006	5.58105	4.65298e-08	1.67553e-07	7.81438
ACYP1	0.626766	2.22735	10.6076	4.15328e-23	1.76108e-21	41.7385
HK3	0.626589	1.5599	6.99717	1.24645e-11	7.59039e-11	15.8031
U2AF2	0.626504	6.02296	11.102	6.91056e-25	4.4339e-23	45.7732
SFPQ	0.626472	5.59418	10.7602	1.1845e-23	5.74718e-22	42.9741
MMP10	0.626295	0.661177	5.97546	5.43185e-09	2.25087e-08	9.89244
PRPF31	0.626269	5.69066	12.6691	9.17249e-31	4.06612e-28	59.1146
BHLHE41	0.626135	1.30447	5.68601	2.65684e-08	9.93514e-08	8.35584
RASSF7	0.625832	5.70198	6.78689	4.61478e-11	2.58728e-10	14.527
B3GNT9	0.625818	1.66769	6.60597	1.39001e-10	7.25278e-10	13.4531
GINS3	0.625731	1.47704	9.98337	6.3614e-21	1.7751e-19	36.7856
DUSP2	0.625722	2.12781	5.45665	8.94379e-08	3.11126e-07	7.18369
SNX22	0.625555	2.23866	5.55859	5.24004e-08	1.87432e-07	7.69964
CSF1R	0.625392	3.49479	5.62144	3.75401e-08	1.37223e-07	8.02176
XCL1	0.625058	1.05587	7.01035	1.14715e-11	7.0296e-11	15.8841
SOGA1	0.625048	1.93229	7.68121	1.44844e-13	1.18407e-12	20.1557
PTGS1	0.624984	1.42967	6.69657	8.02421e-11	4.33792e-10	13.9881
MAGEH1	0.624974	4.02591	5.08628	5.83699e-07	1.79745e-06	5.378
NUP43	0.62496	3.68983	10.4125	2.03641e-22	7.46622e-21	40.1731
MIS18A	0.624886	3.54966	7.6699	1.56284e-13	1.26644e-12	20.0813
PRAF2	0.624736	4.11542	8.76976	6.79721e-17	9.4028e-16	27.6678
TUBB2B	0.624623	1.79318	6.47398	3.06371e-10	1.52057e-09	12.6842
SAMD1	0.624521	5.24734	9.449	4.12474e-19	8.38927e-18	32.6825
MYEOV2	0.624397	5.08649	9.39335	6.32081e-19	1.23164e-17	32.2629
RPUSD1	0.624254	4.08775	11.1622	4.17205e-25	2.92719e-23	46.2705
INTS8	0.624016	3.08228	9.18919	2.98689e-18	5.09706e-17	30.7367
DDX27	0.623674	4.43098	11.2735	1.63357e-25	1.31315e-23	47.1944
P4HA2	0.623626	3.38905	6.68307	8.71224e-11	4.68133e-10	13.908
UNC119B	0.623548	2.9519	7.27436	2.12392e-12	1.45409e-11	17.5305
FAM222B	0.623444	3.4033	9.28301	1.4668e-18	2.66387e-17	31.4355
ABCC5	0.623351	2.20401	10.5002	9.98507e-23	3.87966e-21	40.8748
PABPC1L	0.623336	3.42555	6.03136	3.96972e-09	1.67632e-08	10.1964
POLR2G	0.623326	5.73131	12.7292	5.37966e-31	2.62326e-28	59.6409
FAM129B	0.623247	4.70965	5.00546	8.6668e-07	2.60031e-06	4.99854
AKR1C1	0.623195	6.66353	3.69332	0.000254991	0.000525028	-0.396685
DFNB31	0.623066	2.17503	7.79925	6.52085e-14	5.62286e-13	20.9367
UXS1	0.623057	3.65681	9.31059	1.18918e-18	2.20694e-17	31.6418
SLC25A6	0.623026	8.07609	8.04804	1.18035e-14	1.14999e-13	22.6104
SETD8	0.622872	3.21043	11.7539	2.72556e-27	3.57352e-25	51.2289
MND1	0.622849	2.27503	6.76644	5.23327e-11	2.90316e-10	14.4044
LGALS1	0.622765	7.72186	5.72982	2.09767e-08	7.96942e-08	8.58434
IL1R2	0.622699	2.94663	6.12531	2.33153e-09	1.01783e-08	10.7126
SLC39A10	0.622611	2.16115	7.12151	5.66997e-12	3.63075e-11	16.5717
IARS	0.622568	4.40011	8.05711	1.10824e-14	1.08352e-13	22.6721
CTLA4	0.6223	1.02774	7.26176	2.3042e-12	1.56543e-11	17.4509
FBLN1	0.62215	3.29534	3.67324	0.000275118	0.000563377	-0.467665
VPS37C	0.622089	3.41745	10.6509	2.91196e-23	1.26781e-21	42.0882
RTKN	0.621575	5.26149	8.38715	1.08458e-15	1.24293e-14	24.9502
TTC22	0.621554	1.93122	6.88101	2.57791e-11	1.49917e-10	15.0945
SLC5A11	0.621523	1.12165	5.62457	3.69203e-08	1.35033e-07	8.03784
ZNF692	0.621363	3.80684	8.6484	1.65042e-16	2.11786e-15	26.7971
C1orf106	0.62131	1.46981	4.41925	1.30577e-05	3.28674e-05	2.40706
ARPC2	0.621309	5.56556	10.8064	8.08724e-24	4.15109e-22	43.35
RPL17	0.621108	4.6286	9.09173	6.2236e-18	1.00573e-16	30.0155
KRT80	0.621045	1.06858	4.7532	2.87976e-06	7.98773e-06	3.84841
SLC25A19	0.620942	2.28073	8.99921	1.24385e-17	1.91637e-16	29.3354
LRRC16A	0.620748	1.8979	6.46946	3.14712e-10	1.55877e-09	12.658
PSMB8	0.620747	6.70755	6.3826	5.25794e-10	2.5285e-09	12.159
PIM2	0.62059	3.73016	6.79699	4.33665e-11	2.44117e-10	14.5875
PLCB3	0.620328	3.37657	10.0101	5.14513e-21	1.46505e-19	36.9944
OSBPL7	0.62005	1.24526	8.76436	7.07171e-17	9.74796e-16	27.6289
CD52	0.620038	4.27346	4.49841	9.19962e-06	2.3657e-05	2.74025
RPS6KA1	0.619888	3.32214	6.82547	3.63764e-11	2.06978e-10	14.7588
ADORA2B	0.619454	0.887543	7.94473	2.41086e-14	2.23497e-13	21.9109
ARFGAP1	0.61943	4.73964	11.1571	4.35472e-25	3.02274e-23	46.2282
CD86	0.619209	1.97105	6.84927	3.13948e-11	1.80423e-10	14.9024
UBAP2L	0.619192	5.22099	8.27435	2.41681e-15	2.61018e-14	24.1646
PDCD1	0.619155	1.31091	4.98104	9.75667e-07	2.90407e-06	4.88491
GMNN	0.618981	5.15534	5.67768	2.77855e-08	1.03565e-07	8.31254
XRCC3	0.618881	1.84127	9.71309	5.33452e-20	1.24611e-18	34.6937
TIMELESS	0.618842	4.02385	7.39322	9.79561e-13	7.07642e-12	18.2866
RNASE6	0.618831	3.60402	5.51244	6.68156e-08	2.35795e-07	7.46504
SLC43A2	0.618625	2.35406	7.05707	8.53902e-12	5.33142e-11	16.1721
MTA3	0.618551	2.52261	10.3898	2.44846e-22	8.75302e-21	39.9916
CD27	0.618442	1.75911	4.98279	9.67409e-07	2.88081e-06	4.89306
RHOV	0.618345	0.802042	5.06282	6.55012e-07	2.0044e-06	5.26731
BSG	0.618306	8.13638	8.63936	1.76261e-16	2.24999e-15	26.7326
CSE1L	0.618245	5.56004	9.41075	5.53189e-19	1.09654e-17	32.394
MOB3A	0.618117	3.78088	9.31076	1.18762e-18	2.20615e-17	31.643
CD83	0.618044	2.68663	7.10967	6.11431e-12	3.88974e-11	16.4981
ATP9A	0.617929	3.80433	5.74734	1.90775e-08	7.2919e-08	8.67613
ARL6IP6	0.617801	2.43259	7.87211	3.96783e-14	3.54687e-13	21.423
LAMP5	0.61761	0.761672	5.67829	2.76943e-08	1.03245e-07	8.31572
BLOC1S3	0.617507	3.95624	10.4726	1.24982e-22	4.74274e-21	40.6537
SCMH1	0.617398	3.31936	8.21365	3.70881e-15	3.90396e-14	23.7448
XPO5	0.617392	3.57358	9.07772	6.91343e-18	1.10985e-16	29.9123
MIF	0.617046	6.62659	5.71051	2.32841e-08	8.79296e-08	8.48342
GPSM2	0.617012	1.3678	9.04104	9.09944e-18	1.43596e-16	29.6424
RNASET2	0.616942	3.55115	7.7311	1.03482e-13	8.65528e-13	20.4847
CD53	0.616807	3.90831	4.99973	8.91142e-07	2.66836e-06	4.97183
TRIM71	0.616626	1.00962	4.54718	7.39532e-06	1.92919e-05	2.94819
CT83	0.616562	0.339406	6.56748	1.75239e-10	9.00196e-10	13.2276
SMAGP	0.616532	2.85915	6.83958	3.33348e-11	1.90783e-10	14.8439
RASSF4	0.616484	4.13295	7.31682	1.61254e-12	1.1213e-11	17.7996
MED24	0.616404	4.5881	10.3254	4.12147e-22	1.4153e-20	39.479
PLA2G7	0.616298	2.76064	4.84352	1.88424e-06	5.36449e-06	4.25422
RNF144A	0.616234	1.6581	7.10165	6.43446e-12	4.07746e-11	16.4483
RFPL4B	0.616177	0.650384	5.31187	1.88546e-07	6.23638e-07	6.46487
BMP4	0.616092	2.59127	4.22538	3.0131e-05	7.17851e-05	1.61359
TMEM206	0.615686	2.28356	9.65807	8.19076e-20	1.86855e-18	34.272
CYTH4	0.615579	2.06944	7.55135	3.45112e-13	2.6712e-12	19.3065
CCT7	0.615473	6.99257	12.1747	7.11027e-29	1.45985e-26	54.824
STK17A	0.615411	3.27635	7.81029	6.04921e-14	5.251e-13	21.0102
PLEKHA2	0.614938	2.35116	7.12845	5.42438e-12	3.48264e-11	16.615
METTL9	0.614934	3.23015	8.65984	1.51847e-16	1.96274e-15	26.8789
ATXN7L3	0.614905	4.4626	8.55499	3.24945e-16	4.01143e-15	26.1324
CFAP36	0.614838	3.34048	9.74306	4.22088e-20	1.0114e-18	34.924
TPM3	0.614741	6.0617	9.05618	8.1248e-18	1.29156e-16	29.7537
CALU	0.614711	5.60353	7.27243	2.15052e-12	1.47127e-11	17.5183
CDC42SE2	0.614437	4.1442	9.37949	7.02804e-19	1.35994e-17	32.1587
ADSL	0.614321	4.45696	9.95137	8.19665e-21	2.25813e-19	36.5363
SLC39A1	0.614123	6.84426	8.44389	7.22864e-16	8.5239e-15	25.3481
NUP107	0.614067	3.02451	8.91096	2.39791e-17	3.52724e-16	28.6908
FAM136A	0.613921	5.00284	10.5164	8.74642e-23	3.43257e-21	41.0052
ZNF710	0.613746	2.63552	6.47165	3.10635e-10	1.53936e-09	12.6707
SERPINE2	0.61314	2.35015	4.08907	5.32536e-05	0.000122144	1.07501
GLS	0.613076	3.16153	5.15457	4.16323e-07	1.31249e-06	5.70271
RPLP0	0.613043	9.42778	8.35357	1.37773e-15	1.55513e-14	24.7156
BARD1	0.612898	1.3635	8.8075	5.15003e-17	7.26855e-16	27.9402
GINS4	0.612849	1.1753	7.86257	4.23535e-14	3.77044e-13	21.3591
RPL8	0.612805	10.4959	6.57135	1.71215e-10	8.80917e-10	13.2503
UBE2E3	0.612724	4.88406	10.0874	2.78097e-21	8.29274e-20	37.5999
CD276	0.612685	4.76052	8.02191	1.41485e-14	1.36011e-13	22.4328
MAMSTR	0.612604	1.21055	8.73539	8.74564e-17	1.1904e-15	27.4204
TNNT1	0.612302	0.695774	5.34301	1.60818e-07	5.37574e-07	6.6181
ARHGAP33	0.612273	1.91173	8.28072	2.31044e-15	2.50223e-14	24.2087
GPR137B	0.612168	3.77467	5.08118	5.98536e-07	1.83994e-06	5.35389
LSM7	0.612111	5.50253	9.28498	1.44508e-18	2.63177e-17	31.4502
FLOT1	0.611915	7.02506	10.0929	2.66152e-21	7.96212e-20	37.6431
CACYBP	0.611835	4.95477	8.24848	2.90161e-15	3.09605e-14	23.9854
SCAMP3	0.611742	6.78709	8.68435	1.27006e-16	1.66737e-15	27.0542
RNF24	0.611677	1.83879	8.30943	1.8852e-15	2.07627e-14	24.4081
DCTN2	0.611565	5.56263	12.1832	6.60399e-29	1.37033e-26	54.8969
CSNK1D	0.611396	4.75192	11.2202	2.56074e-25	1.93594e-23	46.7514
RBBP8	0.611264	2.93739	7.22419	2.93642e-12	1.95945e-11	17.2141
RRP1	0.611136	4.32137	11.1066	6.6487e-25	4.29425e-23	45.8113
AMZ2	0.611047	4.28871	11.4243	4.55967e-26	4.13658e-24	48.452
ITGB3BP	0.611036	2.23072	10.2111	1.03388e-21	3.32769e-20	38.5737
SLC52A3	0.61092	1.02803	6.12623	2.31938e-09	1.01298e-08	10.7176
MAF1	0.610735	6.66229	8.74862	7.93761e-17	1.08648e-15	27.5156
FBXW9	0.610695	3.07561	9.94378	8.70429e-21	2.37847e-19	36.4771
DOK1	0.61066	2.05381	7.67912	1.46895e-13	1.19932e-12	20.1419
MAST2	0.610597	3.38967	8.5336	3.79214e-16	4.64026e-15	25.9809
ZCCHC17	0.610454	4.53829	11.073	8.80526e-25	5.45227e-23	45.5345
TRPM2	0.610337	1.28066	8.15934	5.43096e-15	5.54903e-14	23.371
STK11IP	0.610289	2.64204	10.1555	1.61421e-21	4.99764e-20	38.1352
CCDC112	0.610143	1.5138	8.17384	4.90572e-15	5.0574e-14	23.4706
CSTB	0.610129	7.12015	8.34943	1.41892e-15	1.59723e-14	24.6867
S100A1	0.609835	2.00441	4.49609	9.29516e-06	2.3887e-05	2.73041
USP1	0.60979	3.78491	7.54609	3.57398e-13	2.76081e-12	19.2723
RRP12	0.609779	3.33614	8.98443	1.38876e-17	2.12453e-16	29.2271
CARD10	0.609662	4.12739	7.10506	6.29652e-12	3.9957e-11	16.4694
STOX1	0.609592	0.829113	7.779	7.48213e-14	6.39522e-13	20.8021
CNOT6	0.60953	2.87586	8.55135	3.33601e-16	4.11048e-15	26.1066
PCGF2	0.609485	3.56156	7.03292	9.94832e-12	6.14835e-11	16.0231
ARMC7	0.60947	3.94796	9.64667	8.95026e-20	2.02523e-18	34.1848
LIMS1	0.609361	3.50013	7.97083	2.01398e-14	1.8895e-13	22.087
TRAF5	0.609139	1.52068	8.29868	2.0345e-15	2.22937e-14	24.3334
SLC7A6	0.609139	1.17638	9.42542	4.94358e-19	9.8897e-18	32.5045
PHPT1	0.609135	6.78367	7.69906	1.2845e-13	1.0605e-12	20.2732
RPL28	0.609131	7.64489	7.91204	3.01806e-14	2.74695e-13	21.6909
EFHD2	0.608978	5.75249	7.73483	1.00906e-13	8.45799e-13	20.5094
S100A16	0.608919	7.33194	5.71582	2.26259e-08	8.56262e-08	8.51115
ZNF512	0.608802	3.14705	8.78297	6.16858e-17	8.58189e-16	27.7631
BCORL1	0.608736	2.29185	7.41719	8.37143e-13	6.11782e-12	18.4402
ZNF865	0.608609	3.34845	11.1846	3.45605e-25	2.48746e-23	46.456
RFC2	0.608608	4.95308	9.40121	5.95136e-19	1.17017e-17	32.3221
TMEM64	0.608453	3.91327	5.9342	6.83689e-09	2.79333e-08	9.66952
YBX1	0.608375	8.38691	9.68163	6.81802e-20	1.5712e-18	34.4524
RRM1	0.608134	4.64853	7.55636	3.33817e-13	2.58788e-12	19.339
RNF34	0.608119	3.35866	9.81584	2.38611e-20	5.92126e-19	35.4851
SSB	0.607921	4.87428	10.1997	1.13292e-21	3.63448e-20	38.4837
HNRNPA1	0.607813	7.23091	8.87744	3.0736e-17	4.46061e-16	28.447
WARS	0.607487	4.61625	7.75063	9.06775e-14	7.66319e-13	20.614
EPB41L2	0.607421	2.88055	6.50621	2.52878e-10	1.27189e-09	12.8708
UGT1A10	0.607177	0.504596	6.06997	3.19238e-09	1.36851e-08	10.4077
SNF8	0.607153	5.03763	11.6201	8.59123e-27	9.68624e-25	50.0972
RANBP1	0.607148	4.84116	9.725	4.86075e-20	1.14504e-18	34.7852
EIF4A3	0.606994	4.93099	9.88283	1.40845e-20	3.66779e-19	36.0037
EDC3	0.606961	3.57323	11.4867	2.68163e-26	2.61526e-24	48.9752
ZMYND8	0.606884	3.10714	8.97108	1.53393e-17	2.33016e-16	29.1295
PRIM2	0.606874	2.46173	9.33367	9.97348e-19	1.87954e-17	31.8146
FARSB	0.606873	4.71042	10.9402	2.66763e-24	1.51697e-22	44.4425
CPSF6	0.606862	3.92612	9.43928	4.44443e-19	8.94619e-18	32.6091
BRMS1	0.606848	5.50361	10.9206	3.13958e-24	1.76081e-22	44.282
PLA2G16	0.606475	5.08385	5.23072	2.84391e-07	9.16868e-07	6.06923
FUNDC2	0.60618	3.60884	9.22703	2.24326e-18	3.89972e-17	31.0181
SLC41A1	0.606129	2.51926	5.59417	4.34016e-08	1.57155e-07	7.8816
NRAS	0.606074	4.89041	8.58332	2.64718e-16	3.31194e-15	26.3335
RPS27A	0.606074	8.18862	8.69053	1.214e-16	1.59993e-15	27.0985
CREB3	0.606014	5.51131	10.0223	4.67032e-21	1.3357e-19	37.0897
DSC2	0.605489	1.7771	7.34619	1.33198e-12	9.38931e-12	17.9863
SF3A3	0.605249	4.92567	11.5683	1.3381e-26	1.42178e-24	49.6604
CD300A	0.605226	2.32927	6.56528	1.77568e-10	9.11439e-10	13.2148
TNNC1	0.605211	1.60587	3.98326	8.19874e-05	0.000182824	0.668065
ZMIZ2	0.605003	4.43804	9.18851	3.00236e-18	5.11898e-17	30.7317
PLA2G2D	0.604863	0.991671	4.78432	2.48996e-06	6.97597e-06	3.98749
RPS12	0.604843	10.7375	6.92209	1.99579e-11	1.1807e-10	15.344
RANGAP1	0.604718	6.0578	7.51224	4.47366e-13	3.3966e-12	19.0527
BIN1	0.604322	4.38262	7.60191	2.46426e-13	1.94991e-12	19.6359
MVP	0.604221	6.00533	6.70607	7.57297e-11	4.11222e-10	14.0444
TRMU	0.603931	2.99583	10.3897	2.45022e-22	8.75302e-21	39.9909
GPSM3	0.603678	3.78113	6.04597	3.6559e-09	1.55288e-08	10.2763
OSBP2	0.603585	1.31477	7.13212	5.29896e-12	3.40772e-11	16.6378
TBC1D10B	0.603577	3.4914	10.802	8.38719e-24	4.28252e-22	43.3141
PTPN23	0.60341	4.48782	9.95392	8.03268e-21	2.21609e-19	36.5561
RPL35A	0.603279	8.00508	8.88413	2.92519e-17	4.26108e-16	28.4956
LGALS4	0.603246	7.10397	2.19892	0.028507	0.0418886	-4.67142
SYT1	0.603239	1.04096	5.54687	5.57465e-08	1.98745e-07	7.63988
HNRNPA3	0.603199	6.16383	10.3089	4.70747e-22	1.59408e-20	39.3481
TPRKB	0.603073	4.3211	11.739	3.09823e-27	3.93507e-25	51.1025
FABP3	0.602992	3.00158	4.81885	2.11705e-06	5.98277e-06	4.14271
NCBP2	0.60299	4.50653	10.1932	1.19407e-21	3.81184e-20	38.4319
MORN2	0.602898	3.94326	8.99386	1.29441e-17	1.98799e-16	29.2962
ACLY	0.602842	5.56319	7.35339	1.27085e-12	8.98763e-12	18.0322
PDIA2	0.602758	0.880208	4.5625	6.90276e-06	1.8099e-05	3.01387
TULP3	0.602482	3.42442	8.07856	9.54725e-15	9.4336e-14	22.8182
RPS19	0.602464	8.718	7.07053	7.84074e-12	4.92223e-11	16.2554
RPS10	0.602411	7.57326	7.36306	1.19315e-12	8.49045e-12	18.0939
MTF2	0.602314	2.44954	9.18441	3.09683e-18	5.26165e-17	30.7012
RNF220	0.602199	3.69937	12.721	5.78777e-31	2.75343e-28	59.5688
SIRT6	0.602054	3.93592	11.0969	7.20921e-25	4.59957e-23	45.7315
PGS1	0.60203	3.01792	10.4438	1.57966e-22	5.88002e-21	40.4231
MZT1	0.601906	3.35042	8.86971	3.2546e-17	4.70579e-16	28.3908
MISP	0.601806	1.2976	3.16374	0.00168748	0.00305952	-2.14741
CEP89	0.601385	2.06349	11.7811	2.15768e-27	3.00611e-25	51.4592
CCL28	0.60124	1.66973	5.12936	4.71826e-07	1.47413e-06	5.58242
CPNE1	0.601202	5.70253	7.52352	4.15152e-13	3.17551e-12	19.1258
PSENEN	0.601073	5.68686	10.286	5.66355e-22	1.88833e-20	39.1661
RHOBTB1	0.60092	2.82839	3.685	0.000263159	0.000540421	-0.42615
RARRES3	0.600808	6.10287	5.07106	6.29055e-07	1.92829e-06	5.30613
UNC93B1	0.60072	4.27396	8.12396	6.95611e-15	6.99376e-14	23.1284
PRRC2A	0.600609	5.43614	7.43728	7.33636e-13	5.40188e-12	18.5692
FXYD5	0.600387	4.3994	5.32158	1.79433e-07	5.96021e-07	6.51259
RPS2	0.60036	9.02144	7.94415	2.42046e-14	2.24175e-13	21.907
TNFRSF11A	0.600281	0.844895	9.09342	6.14506e-18	9.93858e-17	30.028
C7orf31	0.60014	1.40701	7.15843	4.47877e-12	2.91292e-11	16.802
EIF5A2	0.600039	1.70125	5.18623	3.55503e-07	1.13228e-06	5.85455
UPP1	0.599846	3.23848	7.62819	2.06723e-13	1.64711e-12	19.8077
KIF3C	0.59983	1.19746	6.98203	1.37092e-11	8.31977e-11	15.7103
MUTYH	0.599781	2.88952	10.6892	2.12621e-23	9.66705e-22	42.3979
SNRPB2	0.599706	5.25799	11.3495	8.59628e-26	7.35397e-24	47.8271
URM1	0.599692	4.99712	11.1193	5.97521e-25	3.95073e-23	45.9165
DMPK	0.599684	2.65647	8.12602	6.85681e-15	6.9046e-14	23.1425
CDKN2D	0.599469	2.92364	8.70753	1.07228e-16	1.43284e-15	27.2204
CCDC88A	0.599382	2.19394	7.85813	4.36578e-14	3.87948e-13	21.3294
GTF3C5	0.599345	5.0158	10.7536	1.25048e-23	6.02238e-22	42.9207
LRP12	0.599252	1.00492	7.92905	2.68532e-14	2.46481e-13	21.8053
PTP4A3	0.599241	4.11682	4.09859	5.12033e-05	0.000117698	1.11209
TRMT6	0.599125	3.34999	9.50526	2.6753e-19	5.57498e-18	33.1081
POLR2H	0.599092	5.00563	10.9205	3.14156e-24	1.76081e-22	44.2814
LSM4	0.598844	6.38197	8.97286	1.51379e-17	2.30136e-16	29.1425
PPARG	0.598827	3.52126	6.27671	9.76088e-10	4.51901e-09	11.5579
SCRIB	0.59881	5.29408	7.22466	2.92762e-12	1.95425e-11	17.2171
DTX3	0.598779	2.1168	5.75518	1.8283e-08	7.01299e-08	8.71727
HMGN1	0.598415	5.18869	7.96747	2.06117e-14	1.92913e-13	22.0643
ZNF213	0.598186	1.91945	8.80771	5.14218e-17	7.26272e-16	27.9417
ORAI2	0.597989	1.48146	7.5888	2.68955e-13	2.11275e-12	19.5503
GTF3C2	0.597791	3.76006	9.99862	5.63665e-21	1.59801e-19	36.9047
BRIX1	0.597681	3.5098	10.2693	6.47751e-22	2.14142e-20	39.0339
FOXK2	0.597649	3.30709	10.0277	4.47519e-21	1.28555e-19	37.1317
UGT3A2	0.597568	0.919	5.42004	1.08163e-07	3.71298e-07	7.00037
ZNF468	0.597451	2.05323	5.1714	3.82837e-07	1.21399e-06	5.78332
SRRT	0.59734	5.42822	11.4622	3.30418e-26	3.11343e-24	48.7694
TRMT1	0.597191	4.6586	10.8438	5.93341e-24	3.13635e-22	43.655
CD151	0.597145	7.20065	6.73849	6.21169e-11	3.40909e-10	14.2374
TNFAIP8	0.59682	1.57825	7.96849	2.04682e-14	1.91662e-13	22.0712
TMEM194A	0.596642	2.71179	6.8863	2.49453e-11	1.45285e-10	15.1265
TFPT	0.596618	4.65533	9.26261	1.71273e-18	3.06765e-17	31.2832
DDX49	0.596586	5.54385	10.8944	3.90154e-24	2.13763e-22	44.068
PHF21A	0.596551	2.29374	9.2851	1.44374e-18	2.63177e-17	31.4511
RNF26	0.59649	5.21329	8.65234	1.6037e-16	2.06199e-15	26.8253
MAL2	0.596375	5.31507	3.77508	0.000186491	0.000392227	-0.103964
RHPN1	0.596147	2.1511	5.92576	7.16521e-09	2.91708e-08	9.62408
TSC22D4	0.596114	4.6364	7.8717	3.97893e-14	3.55516e-13	21.4203
TMEM184B	0.596111	4.27952	7.63794	1.93655e-13	1.55251e-12	19.8716
SMC2	0.596042	2.56378	7.14129	4.99772e-12	3.22997e-11	16.6949
CBFB	0.596032	3.67631	8.28109	2.3044e-15	2.49708e-14	24.2113
GBP5	0.595986	1.54447	4.93622	1.21108e-06	3.55539e-06	4.67765
PIAS3	0.595942	2.82192	7.0578	8.49961e-12	5.30852e-11	16.1767
ARID5A	0.595893	4.11952	7.65013	1.78461e-13	1.43601e-12	19.9515
FKBP9	0.59564	4.41612	7.89446	3.40498e-14	3.07615e-13	21.5728
RIT1	0.595571	3.33736	8.64386	1.70589e-16	2.18489e-15	26.7647
TIGD5	0.595437	2.83268	8.36755	1.24719e-15	1.41515e-14	24.8132
RPIA	0.595416	3.91006	9.90008	1.22936e-20	3.24036e-19	36.1374
GTF2IRD1	0.595416	2.61825	7.41525	8.47858e-13	6.18918e-12	18.4277
TUBA4A	0.595409	4.92723	5.08372	5.91113e-07	1.81971e-06	5.36588
RPL18	0.595332	8.24203	8.31033	1.87323e-15	2.06543e-14	24.4143
RAPGEFL1	0.595322	2.02262	6.49386	2.72187e-10	1.36444e-09	12.7992
MGME1	0.595199	4.22342	9.13594	4.46345e-18	7.34061e-17	30.3421
ERI3	0.595023	5.43459	11.7955	1.90534e-27	2.69302e-25	51.5818
CABLES2	0.59494	2.7015	7.32574	1.52164e-12	1.06037e-11	17.8563
TRIP10	0.594924	3.66688	6.96076	1.56675e-11	9.40289e-11	15.5801
XRCC1	0.594882	4.35409	9.84334	1.92226e-20	4.88836e-19	35.6977
KDELR1	0.594826	7.67389	11.2358	2.24486e-25	1.72386e-23	46.8812
PTK7	0.594789	1.73742	4.37788	1.56483e-05	3.89459e-05	2.23507
C20orf196	0.594755	2.15434	9.67283	7.30143e-20	1.67349e-18	34.385
SLC36A1	0.594664	2.06583	8.4095	9.24598e-16	1.07475e-14	25.1067
SSNA1	0.594428	6.62186	9.93073	9.65015e-21	2.59981e-19	36.3756
STARD3	0.594404	4.63764	10.9386	2.70187e-24	1.53198e-22	44.4299
BACE2	0.594375	2.30073	3.57795	0.000392731	0.00078647	-0.799617
PRTFDC1	0.594338	1.86597	6.0828	2.96858e-09	1.27735e-08	10.4782
MAD2L2	0.594257	4.6574	8.1697	5.0503e-15	5.18727e-14	23.4422
NPC1	0.59419	3.3075	8.20878	3.83799e-15	4.02906e-14	23.7112
NT5C3A	0.594129	3.433	8.61661	2.07947e-16	2.62865e-15	26.5704
PI4KB	0.594075	4.8671	8.68053	1.30594e-16	1.70498e-15	27.0269
CIDEC	0.594041	1.66359	3.79863	0.000170244	0.000359918	-0.0185448
PDCL3	0.593986	4.19189	10.6011	4.37857e-23	1.8406e-21	41.6865
UPF3B	0.593816	3.48739	8.73179	8.97904e-17	1.21876e-15	27.3946
SLC25A39	0.593806	7.01251	11.1169	6.09895e-25	4.00539e-23	45.8963
TBC1D16	0.593705	3.41952	7.50467	4.70353e-13	3.55591e-12	19.0037
HGS	0.593552	4.1764	6.8769	2.64467e-11	1.53616e-10	15.0696
MSANTD4	0.593476	1.92335	7.19966	3.43842e-12	2.27036e-11	17.06
PLEKHA4	0.593473	3.5463	5.00689	8.60684e-07	2.5843e-06	5.0052
SCAMP4	0.593421	4.17266	10.0367	4.16677e-21	1.20583e-19	37.202
DVL3	0.59324	4.77586	8.53556	3.73889e-16	4.57797e-15	25.9948
GUCA2A	0.593203	0.891833	4.18367	3.59256e-05	8.44456e-05	1.44708
STRN4	0.593185	4.24579	9.89345	1.29537e-20	3.40058e-19	36.086
ABCF2	0.593091	4.45986	10.3073	4.76982e-22	1.6124e-20	39.3352
NAP1L4	0.593029	5.47822	12.375	1.22997e-29	3.33202e-27	56.5543
RAB24	0.592749	3.57592	10.1805	1.32208e-21	4.17267e-20	38.3317
SNRPG	0.592699	5.49375	11.3367	9.57744e-26	8.08692e-24	47.7206
CS	0.592647	5.07104	7.96226	2.13659e-14	1.99398e-13	22.0291
OTUB1	0.592633	4.96285	12.5463	2.71816e-30	1.00033e-27	58.0431
CIT	0.592529	1.27725	8.71349	1.02653e-16	1.37517e-15	27.2632
ATXN2L	0.592416	4.85099	7.93611	2.55811e-14	2.36026e-13	21.8528
IFITM10	0.592301	2.4232	4.44631	1.15907e-05	2.9368e-05	2.52038
PTGES2	0.592247	5.38191	9.73339	4.55216e-20	1.08017e-18	34.8497
SMPD4	0.592164	3.86029	8.79914	5.47692e-17	7.66887e-16	27.8798
NUDT17	0.592108	1.89145	7.3577	1.23561e-12	8.76383e-12	18.0597
OGFRL1	0.59207	1.89337	8.25674	2.7371e-15	2.93659e-14	24.0426
ABCC4	0.592002	2.01395	4.84914	1.83474e-06	5.23348e-06	4.27971
SLC44A5	0.591556	1.09986	4.99577	9.08418e-07	2.71426e-06	4.95341
TPRN	0.591256	3.89888	6.40743	4.54283e-10	2.20344e-09	12.3011
SPAG16	0.591209	1.77294	8.72214	9.63592e-17	1.29565e-15	27.3253
EHD1	0.591183	4.04906	10.653	2.86119e-23	1.25693e-21	42.1055
AP1G2	0.591178	2.2988	5.90279	8.13857e-09	3.2832e-08	9.5007
SFI1	0.591166	1.97997	7.81988	5.66695e-14	4.93675e-13	21.0741
RCE1	0.591055	3.44847	9.22918	2.20707e-18	3.84365e-17	31.034
MED15	0.591025	3.73316	9.64304	9.20654e-20	2.0736e-18	34.157
IQCB1	0.590946	3.04305	8.293	2.11808e-15	2.30671e-14	24.2939
PRPF38A	0.590864	3.69281	10.0873	2.7848e-21	8.29274e-20	37.5985
NME6	0.59083	2.88567	12.4529	6.20114e-30	1.8899e-27	57.2297
RASSF8	0.590823	1.73474	6.64358	1.10726e-10	5.86083e-10	13.6745
CCDC102A	0.590816	2.12195	6.79599	4.36341e-11	2.45481e-10	14.5815
PUS1	0.590783	3.65108	10.1811	1.31513e-21	4.15746e-20	38.3369
BCL7C	0.59064	4.13968	9.39734	6.13048e-19	1.19935e-17	32.293
IL15RA	0.590592	3.59071	5.98541	5.13796e-09	2.13725e-08	9.94635
CCT4	0.590531	6.71422	9.75937	3.71514e-20	8.96828e-19	35.0495
NUP205	0.590452	3.26297	7.63125	2.02532e-13	1.61785e-12	19.8277
ZNF28	0.590387	1.70614	5.64794	3.25869e-08	1.20266e-07	8.15848
NUAK2	0.59028	2.97616	5.0537	6.84948e-07	2.0901e-06	5.2244
CASP4	0.589919	3.71398	7.75759	8.6506e-14	7.32972e-13	20.6601
SLC37A1	0.589902	2.23816	7.00944	1.15374e-11	7.06328e-11	15.8785
POLE4	0.589796	4.72445	8.44381	7.23254e-16	8.5239e-15	25.3476
STK25	0.58978	4.65075	11.6807	5.11374e-27	6.157e-25	50.6086
CCT3	0.589743	7.77872	8.90239	2.55515e-17	3.74161e-16	28.6284
EIF3D	0.589627	6.54053	9.16607	3.5567e-18	5.97018e-17	30.5652
ST3GAL4	0.589584	3.63895	7.41023	8.76272e-13	6.38941e-12	18.3955
CERCAM	0.589428	1.80937	4.93197	1.236e-06	3.62149e-06	4.65812
SH2D2A	0.5894	1.68945	5.99783	4.79263e-09	2.00301e-08	10.0138
SPATA24	0.589388	2.67334	9.48318	3.17122e-19	6.53856e-18	32.941
RFC5	0.589324	3.48734	8.0564	1.1138e-14	1.08786e-13	22.6672
DYRK2	0.589242	2.41577	7.46775	6.00282e-13	4.4689e-12	18.7653
SPON2	0.589097	6.13255	5.26354	2.40987e-07	7.8524e-07	6.22861
RPL38	0.589045	7.72043	7.80008	6.48415e-14	5.59616e-13	20.9422
PTMA	0.588666	8.1254	9.85286	1.78346e-20	4.58318e-19	35.7714
BIK	0.588551	1.8445	4.19717	3.39427e-05	8.00839e-05	1.50081
RNF19B	0.588502	3.83394	7.06453	8.14518e-12	5.09441e-11	16.2182
MRPL10	0.588488	5.1833	11.3825	6.49969e-26	5.75908e-24	48.1026
DEAF1	0.588333	3.67593	9.82096	2.29203e-20	5.70958e-19	35.5246
CLSPN	0.588262	0.874492	8.23166	3.267e-15	3.46132e-14	23.8691
PQLC2	0.587957	4.46947	9.50409	2.69944e-19	5.61328e-18	33.0993
PRNP	0.587915	4.97274	4.60563	5.67864e-06	1.50984e-05	3.2
ANAPC11	0.587843	5.99555	8.8766	3.09286e-17	4.48522e-16	28.4409
STX6	0.587603	3.07473	8.97288	1.51358e-17	2.30136e-16	29.1426
DPH7	0.587412	3.0542	10.1256	2.05039e-21	6.23912e-20	37.8998
PAX8	0.58739	1.09929	8.80515	5.24006e-17	7.3796e-16	27.9232
TMCC1	0.587239	3.64978	6.2974	8.65464e-10	4.03366e-09	11.6747
ATAT1	0.587193	2.41201	8.24764	2.91872e-15	3.11261e-14	23.9796
SAMD10	0.586849	3.04067	8.73216	8.9548e-17	1.21632e-15	27.3972
RBM42	0.586846	6.6383	10.7872	9.47941e-24	4.79005e-22	43.1935
CDC123	0.586842	5.6071	10.1793	1.33444e-21	4.20488e-20	38.3225
RAP2B	0.586729	3.54378	7.67862	1.47393e-13	1.20238e-12	20.1386
PLEKHH3	0.586499	3.52873	7.65279	1.75309e-13	1.41298e-12	19.9689
TNFAIP8L3	0.586463	1.93202	5.27044	2.32715e-07	7.59657e-07	6.26223
EAF2	0.586333	1.77137	9.7438	4.19651e-20	1.0068e-18	34.9297
PLAGL2	0.586184	2.44531	7.36573	1.17247e-12	8.35549e-12	18.111
TMEM60	0.586032	5.02429	10.3943	2.35925e-22	8.49026e-21	40.0282
FZD1	0.585696	1.74622	5.77744	1.61989e-08	6.26532e-08	8.83436
DCAF13	0.585664	3.40476	7.977	1.93012e-14	1.81606e-13	22.1287
TAF9	0.585378	5.29104	8.96565	1.59724e-17	2.41506e-16	29.0898
ATP5G2	0.585336	7.18064	11.3135	1.16579e-25	9.71742e-24	47.5269
RUVBL2	0.585322	5.79025	11.5611	1.42271e-26	1.5e-24	49.6
DHRS13	0.584908	1.93218	7.37303	1.11793e-12	7.99315e-12	18.1575
PABPC4	0.584655	5.46108	8.94506	1.86165e-17	2.78676e-16	28.9393
DBF4B	0.584641	1.43972	9.99077	5.99888e-21	1.686e-19	36.8434
TGFB2	0.584618	1.2348	5.57536	4.79534e-08	1.72379e-07	7.78528
LASP1	0.584613	6.52208	8.00603	1.57926e-14	1.5085e-13	22.3252
CENPQ	0.584345	2.81758	6.78122	4.77882e-11	2.6708e-10	14.4929
PRR13	0.584263	5.80239	11.5195	2.0287e-26	2.00862e-24	49.2502
DNAJC10	0.584134	2.70424	8.63169	1.86367e-16	2.37122e-15	26.6779
CTSE	0.584073	0.718646	4.69711	3.7353e-06	1.02155e-05	3.59983
RAE1	0.584038	3.51662	10.4448	1.56697e-22	5.86637e-21	40.4311
PRCC	0.58398	5.5233	9.45437	3.95796e-19	8.06689e-18	32.7231
RBM17	0.583845	4.34561	10.4851	1.12928e-22	4.32742e-21	40.7536
ZMYND19	0.583843	4.08978	10.2226	9.42765e-22	3.05967e-20	38.6645
ANKRD22	0.583816	1.26835	4.07994	5.52928e-05	0.000126583	1.03953
FAM24B	0.583737	0.982933	8.42253	8.42307e-16	9.84373e-15	25.1981
HLA-DRB5	0.58371	6.39159	3.43469	0.000661037	0.00128103	-1.28335
ABCD1	0.583553	4.31433	6.7827	4.73551e-11	2.65039e-10	14.5018
C9orf69	0.583509	4.84887	9.73049	4.65664e-20	1.10094e-18	34.8274
B4GALT2	0.583501	4.87712	9.31847	1.11989e-18	2.08828e-17	31.7008
CDCP1	0.583403	0.943447	5.15333	4.18888e-07	1.31994e-06	5.6968
CTDNEP1	0.583365	5.45256	9.19995	2.75366e-18	4.71555e-17	30.8166
UQCC3	0.583141	4.66401	9.56629	1.66967e-19	3.6056e-18	33.5717
RCOR2	0.58305	0.618052	7.31318	1.65119e-12	1.14695e-11	17.7764
ARL14	0.583033	1.01637	4.37741	1.56807e-05	3.90167e-05	2.2331
CNTNAP1	0.582978	1.2768	6.74811	5.85619e-11	3.22396e-10	14.2949
IFT172	0.582972	2.08287	9.92348	1.02192e-20	2.74176e-19	36.3193
TCEAL8	0.582951	5.43042	3.91168	0.000109203	0.000238281	0.398319
PHGDH	0.582846	4.40875	3.36986	0.000831924	0.00158525	-1.49618
CAPN10	0.582777	2.37174	12.159	8.15525e-29	1.65696e-26	54.6888
NGFRAP1	0.582752	6.78603	3.11522	0.00198267	0.00355834	-2.29505
TALDO1	0.582735	7.42004	8.18213	4.62855e-15	4.80212e-14	23.5276
MCOLN3	0.582683	0.556555	6.23857	1.21738e-09	5.55568e-09	11.3433
PCED1A	0.582591	5.01451	8.17008	5.03703e-15	5.17636e-14	23.4448
IFFO2	0.58248	2.50832	6.91974	2.02527e-11	1.19597e-10	15.3297
FTSJ3	0.582436	4.80814	10.4154	1.98812e-22	7.31664e-21	40.1967
GTPBP4	0.582334	3.91016	9.23493	2.11293e-18	3.69122e-17	31.0769
SUB1	0.582234	5.32956	9.19498	2.859e-18	4.88308e-17	30.7797
CDS1	0.582119	1.46548	4.15267	4.09047e-05	9.52993e-05	1.3243
ZNF703	0.581934	3.18449	4.18759	3.53395e-05	8.3138e-05	1.46264
SEC61G	0.581913	6.21257	8.75624	7.50616e-17	1.03031e-15	27.5704
MAP1S	0.581905	3.85192	9.25908	1.75926e-18	3.14522e-17	31.2569
CHRAC1	0.581883	4.45382	9.25815	1.77177e-18	3.1618e-17	31.2499
LRRC59	0.581851	6.21385	9.20922	2.56707e-18	4.41151e-17	30.8856
ATN1	0.58163	5.03432	7.43658	7.37012e-13	5.42264e-12	18.5647
RPL39L	0.581578	3.18867	3.24511	0.00128193	0.00237329	-1.89497
SYNE4	0.581563	3.26657	4.57799	6.43658e-06	1.69359e-05	3.08052
B4GALNT1	0.581352	1.36982	4.99008	9.33868e-07	2.78561e-06	4.92691
ARMCX6	0.581265	1.85733	5.36221	1.4574e-07	4.90537e-07	6.71295
MANBAL	0.581125	5.69665	11.1766	3.69502e-25	2.63523e-23	46.3901
ELF3	0.580991	4.68179	4.47411	1.02492e-05	2.61869e-05	2.63741
PPIA	0.580975	7.48941	11.8622	1.07259e-27	1.6093e-25	52.1483
PRR15L	0.580899	2.47052	2.80684	0.0052699	0.00881329	-3.18266
ZCCHC3	0.580517	4.14088	8.40658	9.44044e-16	1.09539e-14	25.0863
CWC27	0.580516	3.35632	11.1404	5.00758e-25	3.39142e-23	46.0906
DGKZ	0.580395	3.18994	10.616	3.8751e-23	1.6503e-21	41.8068
C9orf16	0.58017	5.67067	7.39923	9.41747e-13	6.81082e-12	18.3251
RPS16	0.579772	9.1796	8.24007	3.07899e-15	3.27101e-14	23.9272
DNAJC5	0.579729	4.86512	8.72336	9.55022e-17	1.28976e-15	27.334
GSTP1	0.579376	4.86174	4.09143	5.27371e-05	0.000121059	1.08421
OSCAR	0.579255	1.38188	7.58523	2.75445e-13	2.16025e-12	19.527
ZIC5	0.579214	0.882774	6.05636	3.44771e-09	1.46957e-08	10.3331
KIFC2	0.579035	2.85264	5.95004	6.25973e-09	2.57207e-08	9.75497
S100A8	0.579031	2.42065	3.93795	9.83483e-05	0.000216413	0.496783
C2CD4A	0.579	1.47039	4.00625	7.47092e-05	0.000167591	0.755651
OXCT1	0.578896	1.45042	4.92178	1.29794e-06	3.79e-06	4.61126
SMARCA4	0.578836	4.22493	8.47729	5.68807e-16	6.77739e-15	25.5832
ATAD3A	0.578755	4.26915	8.91795	2.27671e-17	3.35402e-16	28.7417
SUPT3H	0.578574	1.63453	9.23581	2.09897e-18	3.67178e-17	31.0834
ITGAX	0.578456	2.25904	6.35578	6.15455e-10	2.93006e-09	12.006
AKAP8L	0.578386	4.22511	10.8282	6.75631e-24	3.52358e-22	43.5271
CDC42EP1	0.577916	6.98155	5.66988	2.89732e-08	1.07663e-07	8.27208
APOBR	0.577742	2.23073	7.8765	3.85056e-14	3.4547e-13	21.4524
FIGNL1	0.577723	2.15277	7.41567	8.4552e-13	6.17441e-12	18.4304
FGD3	0.577625	1.56076	6.82749	3.59249e-11	2.04469e-10	14.771
PFN4	0.577495	1.17145	8.86878	3.27711e-17	4.73168e-16	28.384
EBI3	0.577475	2.25026	5.87339	9.57424e-09	3.82206e-08	9.34336
RPA1	0.577325	4.39362	8.16634	5.17086e-15	5.29992e-14	23.4191
NPL	0.577081	3.31682	4.95825	1.08921e-06	3.21749e-06	4.77933
NPTX2	0.577064	1.50248	2.92841	0.00361964	0.00623465	-2.84328
THAP8	0.57692	3.60002	9.83375	2.07278e-20	5.23699e-19	35.6235
CITED4	0.576574	5.5664	4.32122	2.00059e-05	4.89728e-05	2.00182
2021-09-02	0.576574	5.54677	7.197	3.49756e-12	2.30473e-11	17.0434
B3GNTL1	0.576545	1.63338	9.64859	8.81762e-20	1.99986e-18	34.1995
AUNIP	0.576544	0.910208	10.1219	2.11148e-21	6.39509e-20	37.8709
RPL27A	0.576524	7.56607	7.93569	2.56552e-14	2.36598e-13	21.85
KCTD2	0.57651	3.75876	10.4479	1.52823e-22	5.73235e-21	40.4557
BRD9	0.575911	2.835	9.94188	8.83601e-21	2.40707e-19	36.4624
ACVR1	0.575878	3.91666	6.95828	1.59137e-11	9.54184e-11	15.5649
ZNF428	0.575793	5.14964	9.39076	6.44719e-19	1.25502e-17	32.2435
MICALL2	0.575624	2.65877	6.84786	3.16697e-11	1.81788e-10	14.8939
PFDN1	0.575602	5.07599	10.977	1.9633e-24	1.14653e-22	44.7445
2021-09-09	0.575543	5.52434	8.79113	5.80963e-17	8.10564e-16	27.8219
NSMCE2	0.575512	4.25412	8.26029	2.66929e-15	2.86857e-14	24.0672
KNSTRN	0.575487	3.13965	7.96038	2.16448e-14	2.01808e-13	22.0164
DUSP12	0.575429	3.99888	8.7075	1.07252e-16	1.43284e-15	27.2201
GNA15	0.575392	1.70609	7.15091	4.69958e-12	3.05043e-11	16.755
BOD1	0.575283	5.26923	10.3135	4.53517e-22	1.54378e-20	39.3848
ZBED8	0.575257	1.85379	8.68365	1.27658e-16	1.67e-15	27.0492
ARF3	0.575145	5.47313	9.90877	1.14782e-20	3.04601e-19	36.205
HSPBP1	0.575141	5.64132	10.9239	3.05288e-24	1.72099e-22	44.3096
TMUB2	0.57512	4.72755	10.4106	2.06743e-22	7.55154e-21	40.1582
PLCG1	0.575029	3.35411	6.92772	1.92681e-11	1.14302e-10	15.3783
CSNK1E	0.575013	4.25842	7.98198	1.86486e-14	1.75805e-13	22.1624
KRT10	0.574922	4.54864	8.03327	1.30775e-14	1.26213e-13	22.51
AKIP1	0.574862	4.16339	10.6451	3.05401e-23	1.32375e-21	42.0413
TARBP2	0.57474	3.89638	10.5327	7.66086e-23	3.06199e-21	41.1357
PIP4K2B	0.574586	4.3684	9.32117	1.09702e-18	2.05153e-17	31.721
FHOD3	0.574484	0.6348	6.73146	6.48483e-11	3.55399e-10	14.1955
GSK3A	0.574481	4.89738	11.7544	2.71568e-27	3.57352e-25	51.2325
LLGL1	0.57437	2.34963	7.34981	1.30088e-12	9.19005e-12	18.0094
GAREML	0.573889	0.954438	7.16731	4.23129e-12	2.76209e-11	16.8574
CEP85	0.573673	2.41246	7.122	5.65227e-12	3.62061e-11	16.5748
SIGLEC10	0.573651	1.25489	6.69699	8.00374e-11	4.32806e-10	13.9906
RPL5	0.573574	8.92457	8.66527	1.45965e-16	1.89424e-15	26.9177
KPTN	0.57354	3.7195	9.23716	2.07751e-18	3.63751e-17	31.0935
ZNF496	0.573508	2.16367	5.74404	1.9422e-08	7.41343e-08	8.65882
DDA1	0.573463	4.17503	11.1321	5.37124e-25	3.60021e-23	46.0215
LAMP3	0.573392	1.38681	6.07132	3.16806e-09	1.35868e-08	10.4152
MLLT3	0.573356	0.979961	7.00435	1.19136e-11	7.27448e-11	15.8472
SCTR	0.573313	1.16355	4.2115	3.19523e-05	7.57174e-05	1.55801
ZNF544	0.573147	2.80118	8.29807	2.0433e-15	2.2365e-14	24.3291
APITD1	0.573147	2.12085	9.33085	1.01905e-18	1.91859e-17	31.7935
PUSL1	0.573053	3.53211	8.2009	4.05669e-15	4.24494e-14	23.6569
DDOST	0.573017	7.46717	9.01336	1.11916e-17	1.73799e-16	29.4391
B9D2	0.572821	2.71076	8.14922	5.82984e-15	5.93482e-14	23.3015
CAPNS1	0.572797	7.41168	10.898	3.78832e-24	2.08732e-22	44.097
ANO10	0.572734	3.69469	8.09062	8.77823e-15	8.7203e-14	22.9005
TSPAN15	0.572636	3.5688	4.21896	3.09607e-05	7.35821e-05	1.58787
CPSF3	0.572455	4.44437	12.2909	2.57372e-29	6.27506e-27	55.8261
IP6K2	0.572336	4.26944	9.93552	9.2915e-21	2.5136e-19	36.4129
CNFN	0.571479	1.69155	4.47554	1.01842e-05	2.60379e-05	2.64347
TATDN2	0.571237	3.32275	10.7759	1.04069e-23	5.15396e-22	43.1016
NR0B1	0.571153	0.401118	5.6969	2.50565e-08	9.4149e-08	8.41249
B3GNT5	0.57102	1.71916	4.77011	2.66121e-06	7.42165e-06	3.92387
ZNF816	0.571007	1.32168	6.74912	5.82012e-11	3.20591e-10	14.3009
GMPS	0.570803	3.7621	8.38248	1.12132e-15	1.28202e-14	24.9175
GYS1	0.570707	3.4806	8.66075	1.50844e-16	1.95236e-15	26.8854
CYP2S1	0.570613	1.4269	5.03906	7.35796e-07	2.23791e-06	5.15566
DYNLT1	0.570404	5.05287	9.24111	2.01622e-18	3.54292e-17	31.1229
CD2	0.570267	2.96014	4.18438	3.58182e-05	8.42133e-05	1.44991
POLR3C	0.570248	4.23461	8.41141	9.12047e-16	1.06142e-14	25.1201
MTA2	0.570207	5.01433	10.8634	5.04754e-24	2.71219e-22	43.8143
WDR6	0.570172	5.0557	7.06538	8.10128e-12	5.06947e-11	16.2235
HDAC7	0.570168	2.99241	6.4942	2.71639e-10	1.36203e-09	12.8012
LYPD6B	0.570127	0.51232	5.77171	1.67119e-08	6.44709e-08	8.8042
RBBP4	0.570028	4.42622	7.77197	7.84751e-14	6.69854e-13	20.7554
CHST10	0.569869	1.29119	6.08421	2.94499e-09	1.26804e-08	10.486
MFAP2	0.569798	1.28917	4.72583	3.27054e-06	9.00126e-06	3.72678
OLFML2B	0.569755	2.70175	5.06001	6.64112e-07	2.02906e-06	5.25406
TDRKH	0.569612	2.65416	6.70758	7.50339e-11	4.07784e-10	14.0534
AGFG1	0.569537	3.79676	8.80242	5.34651e-17	7.50782e-16	27.9035
HSF1	0.569436	5.43505	8.10813	7.76893e-15	7.75501e-14	23.0201
TMEM91	0.569425	2.12962	6.80023	4.25094e-11	2.39568e-10	14.607
SUV39H2	0.569402	2.49106	9.0978	5.9462e-18	9.64897e-17	30.0603
OPN1SW	0.569359	2.03473	7.32845	1.49504e-12	1.04257e-11	17.8735
DNTTIP1	0.569298	4.84821	11.7783	2.21021e-27	3.0147e-25	51.4355
TMEM43	0.569284	4.66315	7.67532	1.50692e-13	1.22673e-12	20.117
DROSHA	0.569171	3.49456	9.25085	1.87265e-18	3.3266e-17	31.1955
TMEM185B	0.56914	3.85433	7.60941	2.34384e-13	1.86067e-12	19.6849
TGIF2	0.568982	3.83927	6.4271	4.04489e-10	1.97584e-09	12.414
FKBPL	0.568962	3.86221	8.73265	8.92232e-17	1.21275e-15	27.4008
CENPB	0.568849	6.31083	11.2144	2.68916e-25	2.01739e-23	46.7032
RBM38	0.568719	4.1647	6.69792	7.9589e-11	4.3062e-10	13.996
GAR1	0.5687	3.9677	11.0459	1.10485e-24	6.60893e-23	45.3109
PDZD11	0.568676	5.76438	10.2466	7.77548e-22	2.54639e-20	38.8541
SPPL3	0.568606	3.96016	10.8918	3.98794e-24	2.17884e-22	44.0464
FAM3B	0.568602	2.31518	2.56673	0.0106622	0.0169312	-3.81241
ATRAID	0.568296	6.36953	10.8026	8.34365e-24	4.27147e-22	43.3192
METTL21B	0.568206	2.7322	9.12111	4.99056e-18	8.1525e-17	30.2324
PPP1R9B	0.568114	4.2336	6.3175	7.6983e-10	3.62082e-09	11.7885
POLE2	0.567976	2.17938	6.48703	2.83489e-10	1.41599e-09	12.7596
RPS6KA4	0.567948	4.09703	10.1443	1.76565e-21	5.44921e-20	38.0469
CLN6	0.567942	4.86833	9.36095	8.09835e-19	1.55471e-17	32.0193
HIATL1	0.567849	4.17197	7.27138	2.16516e-12	1.47921e-11	17.5117
UBL4A	0.567831	5.55374	8.61587	2.0907e-16	2.64113e-15	26.5651
HNRNPL	0.567816	5.64691	11.9924	3.4731e-28	5.94236e-26	53.2601
ZNF282	0.567701	4.36401	9.48446	3.14017e-19	6.48138e-18	32.9506
CERS6	0.567613	2.47308	7.53954	3.73293e-13	2.87222e-12	19.2297
FTSJ1	0.567515	4.21347	9.80971	2.50363e-20	6.19711e-19	35.4378
MAP3K8	0.567501	2.52964	5.19759	3.35864e-07	1.07288e-06	5.9092
CCDC183	0.567496	1.02419	8.76231	7.1791e-17	9.87506e-16	27.6142
LY6E	0.567494	5.84855	2.80061	0.00537064	0.00896946	-3.1997
AXIN1	0.567486	3.22823	7.87856	3.79668e-14	3.40793e-13	21.4662
RBM19	0.567358	3.68542	11.6915	4.65968e-27	5.64516e-25	50.7002
SLC25A24	0.56731	1.50753	5.72239	2.18368e-08	8.27845e-08	8.54548
SSBP4	0.567258	4.51539	8.05838	1.09854e-14	1.07511e-13	22.6807
ATP6V1C1	0.567212	4.97495	7.37149	1.12923e-12	8.06502e-12	18.1477
WDR45B	0.56719	5.68348	8.64269	1.72043e-16	2.20191e-15	26.7564
MKKS	0.567173	4.51178	8.04649	1.1931e-14	1.16011e-13	22.5998
CXCL10	0.567038	4.94559	2.98345	0.00304084	0.00529851	-2.68511
VRK1	0.566914	2.85742	8.08198	9.32223e-15	9.22547e-14	22.8416
MARK2	0.566787	3.61676	8.22596	3.40095e-15	3.59348e-14	23.8297
VEPH1	0.566656	0.610681	5.90264	8.14499e-09	3.28511e-08	9.49994
DLGAP4	0.566633	4.19814	8.80634	5.19445e-17	7.32065e-16	27.9318
RTN3	0.566546	5.93792	10.4196	1.92162e-22	7.11218e-21	40.2302
SPATS2L	0.566495	4.99473	7.56232	3.20834e-13	2.49119e-12	19.3778
KTI12	0.566089	3.51733	11.1764	3.70189e-25	2.63523e-23	46.3883
CDK19	0.565998	2.50196	7.25083	2.47277e-12	1.6718e-11	17.382
TNFRSF11B	0.565971	2.23627	3.73027	0.000221528	0.000461043	-0.265139
DENR	0.56593	5.0179	10.1612	1.54291e-21	4.7921e-20	38.1797
NSUN5	0.565833	4.36785	10.1735	1.39752e-21	4.37539e-20	38.2771
ZDHHC2	0.565805	1.81065	6.30616	8.22434e-10	3.84967e-09	11.7243
NKIRAS2	0.565649	4.33119	11.0456	1.10798e-24	6.60893e-23	45.3081
BCAT1	0.565636	1.11528	7.26972	2.18863e-12	1.49472e-11	17.5012
TESK1	0.565615	4.13425	8.53615	3.72291e-16	4.56127e-15	25.999
MAGOH	0.565413	5.50052	11.7751	2.27262e-27	3.07829e-25	51.4081
YIF1B	0.565287	5.30314	9.01403	1.11351e-17	1.73198e-16	29.4441
ITIH5	0.565173	1.06976	3.98364	8.18612e-05	0.000182564	0.669516
CXCR4	0.565167	4.61515	4.41172	1.34964e-05	3.39104e-05	2.37565
HES4	0.565109	2.85968	5.1544	4.16677e-07	1.31318e-06	5.70189
TRAPPC4	0.565065	3.97232	9.34693	9.01348e-19	1.71353e-17	31.9141
CEP250	0.565032	2.32407	9.35697	8.34818e-19	1.59638e-17	31.9895
TRPV2	0.564543	2.76813	5.78118	1.5872e-08	6.15105e-08	8.85409
RPL32	0.564393	8.63311	7.9619	2.14187e-14	1.99795e-13	22.0267
GGCT	0.564308	5.41247	9.65199	8.58728e-20	1.95216e-18	34.2255
MRPL9	0.564126	5.78541	8.63978	1.7572e-16	2.24454e-15	26.7356
PROM1	0.564104	0.645159	4.80999	2.20729e-06	6.21976e-06	4.10277
VRK2	0.563824	2.57717	7.93476	2.58196e-14	2.37665e-13	21.8437
APEX2	0.56378	4.49331	10.4053	2.15905e-22	7.82756e-21	40.1155
WASF2	0.563633	4.73633	7.51749	4.32072e-13	3.29138e-12	19.0867
TMCO3	0.563412	3.29675	5.58396	4.58177e-08	1.65189e-07	7.82928
TAP2	0.563411	3.47814	7.24401	2.58408e-12	1.74042e-11	17.339
DR1	0.563409	3.23173	9.34914	8.86281e-19	1.68818e-17	31.9307
TRIM11	0.563345	2.90246	9.03339	9.63583e-18	1.51326e-16	29.5861
DIAPH3	0.563244	1.05279	7.76016	8.50121e-14	7.21253e-13	20.6771
CALM3	0.563171	7.1813	8.64385	1.70602e-16	2.18489e-15	26.7646
PKP3	0.563117	0.703774	4.56662	6.77554e-06	1.77917e-05	3.0316
CXCL11	0.562947	1.77729	4.36557	1.65103e-05	4.09138e-05	2.18414
FAM217B	0.562874	1.72583	6.91793	2.04829e-11	1.20883e-10	15.3187
DNAAF5	0.562847	3.30495	9.29408	1.34841e-18	2.47187e-17	31.5183
CEBPZOS	0.562816	4.35672	10.5623	6.01321e-23	2.46921e-21	41.3741
CCDC124	0.562791	6.42992	10.2115	1.03073e-21	3.32303e-20	38.5767
PEA15	0.562617	6.70476	7.25674	2.38015e-12	1.61365e-11	17.4193
BTBD2	0.562466	4.74922	8.72231	9.62448e-17	1.29555e-15	27.3264
TMEM98	0.562399	4.17232	3.87048	0.000128545	0.000276722	0.245074
SNRNP40	0.562278	3.70197	9.17355	3.36147e-18	5.66196e-17	30.6207
TRIM6	0.56221	1.13565	6.92297	1.98482e-11	1.17493e-10	15.3494
TCF7	0.562175	2.23781	5.15713	4.11049e-07	1.2967e-06	5.71496
SSC4D	0.562129	2.2105	4.92363	1.28652e-06	3.75991e-06	4.61973
COASY	0.561898	5.87274	10.8443	5.90971e-24	3.13231e-22	43.659
KHDRBS1	0.561853	6.04613	10.5219	8.36375e-23	3.28901e-21	41.0492
HAVCR1	0.561765	0.620216	5.30156	1.98707e-07	6.54804e-07	6.41433
PHC2	0.561689	5.74633	9.09528	6.05951e-18	9.8165e-17	30.0418
CROCC	0.561636	2.15995	8.96742	1.57629e-17	2.39079e-16	29.1027
ACTG1	0.561599	10.2369	7.60206	2.46189e-13	1.94883e-12	19.6368
RPL19	0.561546	9.85826	9.60946	1.19498e-19	2.64265e-18	33.9006
KLHL23	0.561482	2.87642	6.17877	1.71759e-09	7.68385e-09	11.0092
GLMP	0.561465	6.14771	6.58024	1.62307e-10	8.38398e-10	13.3023
SNX5	0.561416	4.47547	9.94044	8.93721e-21	2.42786e-19	36.4511
DTX2	0.561204	2.91572	10.8696	4.79154e-24	2.59609e-22	43.8656
OAZ1	0.561155	8.02277	9.21656	2.42844e-18	4.18803e-17	30.9401
WSB1	0.561079	3.58046	6.69283	8.20919e-11	4.43424e-10	13.9659
APH1B	0.561051	1.94791	7.9502	2.32177e-14	2.15766e-13	21.9477
PPP1R35	0.561045	5.16033	8.66154	1.49988e-16	1.94387e-15	26.891
CXXC1	0.561036	4.37911	10.3297	3.98054e-22	1.36932e-20	39.5132
POLD3	0.561019	2.55528	7.90931	3.07516e-14	2.79632e-13	21.6725
MITD1	0.560866	2.89584	11.1911	3.27047e-25	2.39173e-23	46.5104
NELFB	0.560841	5.74473	9.98473	6.29342e-21	1.76623e-19	36.7962
DYNC1I1	0.560775	1.18412	3.99601	7.78707e-05	0.000174262	0.716595
TXN	0.560502	9.2121	6.75243	5.70291e-11	3.14668e-10	14.3207
TMEM136	0.560484	1.37201	7.69361	1.33251e-13	1.09665e-12	20.2373
PPP6R1	0.560408	4.79002	7.75308	8.91905e-14	7.54706e-13	20.6302
NOP58	0.560354	5.43204	9.55022	1.8907e-19	4.03768e-18	33.4494
CCDC77	0.560321	2.2217	9.88681	1.36494e-20	3.56208e-19	36.0345
BLM	0.5603	1.15057	7.74922	9.15489e-14	7.73014e-13	20.6046
UNK	0.560244	3.50521	8.44564	7.13859e-16	8.42337e-15	25.3604
SNRPE	0.560132	6.55808	7.80595	6.2303e-14	5.39152e-13	20.9813
PDCD5	0.559997	5.78365	9.64841	8.83016e-20	2.00037e-18	34.1981
UBE2O	0.559974	3.61734	9.41569	5.32662e-19	1.05693e-17	32.4311
YBX3	0.559873	2.93873	4.58108	6.34704e-06	1.67183e-05	3.09388
SFR1	0.559811	2.37498	8.81139	5.00464e-17	7.07871e-16	27.9683
RASSF1	0.559728	3.91312	10.4371	1.66791e-22	6.1967e-21	40.3696
MASTL	0.559716	2.75133	7.69902	1.28478e-13	1.0605e-12	20.273
MESP2	0.559588	1.34676	6.33942	6.77331e-10	3.20975e-09	11.9129
ODF2	0.559485	3.31618	8.86628	3.33818e-17	4.81592e-16	28.3659
HDGFRP2	0.55943	5.11404	10.269	6.4927e-22	2.14281e-20	39.0316
GLIPR1	0.559356	1.88823	5.51061	6.74585e-08	2.37978e-07	7.4558
NCL	0.559283	7.09758	9.53986	2.04834e-19	4.3427e-18	33.3707
C3AR1	0.559112	2.74358	5.4463	9.4385e-08	3.27111e-07	7.13176
RPA2	0.559028	5.03385	9.2394	2.04255e-18	3.58595e-17	31.1102
LAMA5	0.558961	3.44033	5.10823	5.2383e-07	1.62515e-06	5.48196
HNF1B	0.558953	2.92948	4.20293	3.31287e-05	7.83053e-05	1.52379
PHB	0.558612	6.30826	10.8557	5.38079e-24	2.86755e-22	43.7513
XPO6	0.558579	4.42521	10.623	3.65876e-23	1.5719e-21	41.8634
CTNNAL1	0.558529	4.24497	5.68584	2.65933e-08	9.94065e-08	8.35494
NPAS2	0.558528	2.22462	6.39509	4.88546e-10	2.35927e-09	12.2304
RAB38	0.558505	0.995697	6.77462	4.97675e-11	2.7703e-10	14.4534
C8orf33	0.558439	5.3108	7.2628	2.28883e-12	1.55661e-11	17.4575
MTCH1	0.558391	6.85157	9.24302	1.98719e-18	3.49821e-17	31.1372
CBX4	0.558388	4.97734	7.44978	6.75728e-13	4.99434e-12	18.6495
C5orf34	0.558386	1.23458	9.1592	3.74575e-18	6.25522e-17	30.5143
AC004381.6	0.558349	1.96334	7.01207	1.13478e-11	6.96255e-11	15.8947
SIPA1L3	0.558274	2.85709	6.09864	2.71349e-09	1.17458e-08	10.5654
RAB7B	0.558202	1.59854	6.85208	3.08513e-11	1.77508e-10	14.9194
FAM118A	0.55811	2.53865	6.59226	1.50971e-10	7.82953e-10	13.3727
TOPBP1	0.558105	3.23269	6.90024	2.28712e-11	1.33941e-10	15.2112
TFDP1	0.558072	4.48554	5.65006	3.22193e-08	1.18977e-07	8.16945
PABPC1	0.557952	8.69184	5.87591	9.44203e-09	3.77546e-08	9.35683
PLEKHG2	0.557888	2.27141	7.18565	3.76202e-12	2.47231e-11	16.9722
POP5	0.557525	4.82401	10.4111	2.06007e-22	7.53877e-21	40.1617
KIAA1841	0.557405	1.25455	10.3893	2.45684e-22	8.76063e-21	39.9883
AP2M1	0.557403	6.89529	10.6869	2.16553e-23	9.80017e-22	42.3799
KIAA0907	0.557383	3.67242	7.04868	9.00502e-12	5.60801e-11	16.1203
DONSON	0.55732	3.4081	7.14514	4.87622e-12	3.15668e-11	16.719
HSP90AB1	0.557158	9.73781	7.11192	6.02727e-12	3.83938e-11	16.5121
HCFC1	0.557061	4.18669	8.42605	8.21388e-16	9.62232e-15	25.2228
UBE2E1	0.556983	4.91375	9.12498	4.84735e-18	7.93184e-17	30.261
B3GAT3	0.556767	5.71306	9.12558	4.82541e-18	7.90257e-17	30.2655
HAUS6	0.556751	2.16225	7.96944	2.03344e-14	1.90592e-13	22.0776
KAZALD1	0.556748	1.40749	5.98104	5.26508e-09	2.1864e-08	9.92266
XRCC6	0.556736	7.38556	9.9216	1.03725e-20	2.77907e-19	36.3046
RFC3	0.556734	3.00985	6.41766	4.27688e-10	2.08083e-09	12.3598
RPL18A	0.556696	7.34704	6.85779	2.9779e-11	1.71795e-10	14.9539
RPL37A	0.556644	7.66243	7.22364	2.94683e-12	1.96573e-11	17.2107
UGDH	0.556574	6.41442	5.07647	6.12558e-07	1.88038e-06	5.33166
LMO4	0.556515	3.54517	7.21883	3.03944e-12	2.02197e-11	17.1805
PDSS1	0.556508	3.18401	7.80513	6.26513e-14	5.41673e-13	20.9758
[truncated: 17,507 more rows]

## Sheet: Supplementary Table 10
Supplementary Table 10. mRNAsi of patients in LIHC
SampleID	mRNAsi
TCGA-DD-A4NG-01A	0.359498
TCGA-G3-AAV4-01A	0.392326
TCGA-2Y-A9H1-01A	0.428315
TCGA-BC-A10Y-01A	0.46229
TCGA-K7-AAU7-01A	0.262504
TCGA-BC-A10W-01A	0.459213
TCGA-DD-AACV-01A	0.496065
TCGA-DD-AAD3-01A	0.271082
TCGA-DD-A1EI-01A	0.310475
TCGA-DD-AAC9-01A	0.336896
TCGA-DD-AACT-01A	0.346283
TCGA-GJ-A6C0-01A	0.366664
TCGA-CC-5258-01A	0.444544
TCGA-DD-AADP-01A	0.366348
TCGA-DD-AACW-01A	0.439321
TCGA-ZS-A9CD-01A	0.326131
TCGA-UB-A7MF-01A	0.433116
TCGA-WX-AA46-01A	0.331201
TCGA-CC-A8HV-01A	0.393709
TCGA-DD-AADQ-01A	0.445426
TCGA-DD-AADB-01A	0.43594
TCGA-DD-A1EA-01A	0.418244
TCGA-5R-AA1C-01A	0.422825
TCGA-DD-A113-01A	0.405739
TCGA-2Y-A9H9-01A	0.390973
TCGA-CC-A7IE-01A	0.417867
TCGA-XR-A8TD-01A	0.340037
TCGA-DD-AAD2-01A	0.317213
TCGA-DD-AACY-01A	0.375079
TCGA-CC-A7IF-01A	0.400888
TCGA-DD-AACD-01A	0.434478
TCGA-ED-A4XI-01A	0.267619
TCGA-CC-A9FW-01A	0.381859
TCGA-G3-A5SJ-01A	0.339752
TCGA-DD-AAE2-01A	0.387492
TCGA-G3-A7M9-01A	0.465847
TCGA-EP-A2KC-01A	0.352516
TCGA-2Y-A9GS-01A	0.442297
TCGA-ED-A7PX-01A	0.348076
TCGA-DD-AADC-01A	0.441301
TCGA-DD-AAVZ-01A	0.404743
TCGA-CC-A3MA-01A	0.325286
TCGA-2Y-A9GY-01A	0.467311
TCGA-ED-A627-01A	0.20824
TCGA-2Y-A9GW-01A	0.325595
TCGA-DD-AADO-01A	0.471166
TCGA-DD-AADK-01A	0.341677
TCGA-DD-A1EH-01A	0.36533
TCGA-G3-AAV7-01A	0.409434
TCGA-DD-AACA-01A	0.366491
TCGA-FV-A3R3-01A	0.228859
TCGA-KR-A7K0-01A	0.299156
TCGA-DD-AACC-01A	0.381311
TCGA-BC-A3KG-01A	0.454466
TCGA-G3-AAV2-01A	0.34308
TCGA-CC-A7IK-01A	0.428169
TCGA-G3-A25S-01A	0.497043
TCGA-DD-AADR-01A	0.495597
TCGA-UB-A7MD-01A	0.338971
TCGA-DD-A4NS-01A	0.16707
TCGA-DD-AAE3-01A	0.354169
TCGA-DD-AACP-01A	0.475997
TCGA-2Y-A9H8-01A	0.434945
TCGA-FV-A3I1-01A	0.371489
TCGA-2Y-A9H7-01A	0.415275
TCGA-DD-AAVU-01A	0.48823
TCGA-BC-A110-01A	0.249283
TCGA-ZP-A9CZ-01A	0.431143
TCGA-DD-AAE1-01A	0.412693
TCGA-GJ-A3OU-01A	0.292244
TCGA-RC-A7SB-01A	0.383447
TCGA-DD-AAVS-01A	0.375799
TCGA-CC-A8HS-01A	0.415076
TCGA-FV-A3I0-01A	0.254598
TCGA-2Y-A9GT-01A	0.300768
TCGA-2Y-A9HA-01A	0.410491
TCGA-FV-A2QQ-01A	0.401455
TCGA-DD-AAEH-01A	0.393716
TCGA-DD-AADM-01A	0.443701
TCGA-G3-A3CK-01A	0.390696
TCGA-EP-A26S-01A	0.377926
TCGA-DD-A11A-01A	0.426665
TCGA-DD-AAE6-01A	0.514441
TCGA-XR-A8TE-01A	0.27557
TCGA-DD-A73B-01A	0.464943
TCGA-EP-A3JL-01A	0.39525
TCGA-CC-A3MB-01A	0.408021
TCGA-DD-AAD0-01A	0.415582
TCGA-MI-A75I-01A	0.42521
TCGA-DD-AACZ-01A	0.456029
TCGA-CC-A8HU-01A	0.452672
TCGA-RC-A6M5-01A	0.240609
TCGA-2Y-A9GZ-01A	0.398377
TCGA-DD-AACO-01A	0.43894
TCGA-LG-A6GG-01A	0.374384
TCGA-BC-4073-01B	0.378525
TCGA-ED-A7PZ-01A	0.438983
TCGA-DD-A4NV-01A	0.291854
TCGA-DD-A73G-01A	0.417478
TCGA-G3-AAV3-01A	0.357437
TCGA-G3-A25U-01A	0.467122
TCGA-BC-A5W4-01A	0.441269
TCGA-UB-AA0U-01A	0.342683
TCGA-EP-A12J-01A	0.378369
TCGA-G3-A5SI-01A	0.465125
TCGA-DD-AACA-02B	0.451383
TCGA-FV-A4ZQ-01A	0.463726
TCGA-DD-A4ND-01A	0.229759
TCGA-ED-A8O5-01A	0.364399
TCGA-UB-A7ME-01A	0.36971
TCGA-CC-5264-01A	0.455408
TCGA-DD-AADA-01A	0.309995
TCGA-2Y-A9HB-01A	0.378926
TCGA-DD-AACS-01A	0.423783
TCGA-DD-AAE0-01A	0.392651
TCGA-G3-A5SK-01A	0.33712
TCGA-BC-A69I-01A	0.320756
TCGA-BC-A10R-01A	0.288976
TCGA-BC-A10X-01A	0.279073
TCGA-BC-A10S-01A	0.309722
TCGA-DD-AAVX-01A	0.383138
TCGA-DD-AAVQ-01A	0.376291
TCGA-RC-A7SH-01A	0.407888
TCGA-G3-A3CJ-01A	0.397077
TCGA-DD-A115-01A	0.376121
TCGA-BC-A10Q-01A	0.301564
TCGA-DD-A1EE-01A	0.40926
TCGA-ZP-A9CY-01A	0.306329
TCGA-FV-A23B-01A	0.373811
TCGA-HP-A5MZ-01A	0.270256
TCGA-DD-AACK-01A	0.413389
TCGA-CC-A1HT-01A	0.398298
TCGA-DD-A11B-01A	0.380867
TCGA-ZP-A9D4-01A	0.396879
TCGA-DD-AACA-02A	0.350796
TCGA-HP-A5N0-01A	0.276217
TCGA-EP-A2KB-01A	0.382002
TCGA-DD-A4NN-01A	0.38072
TCGA-ES-A2HS-01A	0.370901
TCGA-DD-AAVR-01A	0.320553
TCGA-DD-AAD1-01A	0.252927
TCGA-DD-A73D-01A	0.463902
TCGA-DD-AAVW-01A	0.272509
TCGA-DD-A4NF-01A	0.326269
TCGA-DD-AACN-01A	0.292954
TCGA-DD-A3A2-01A	0.378895
TCGA-K7-A5RF-01A	0.278351
TCGA-DD-A116-01A	0.384494
TCGA-DD-A4NI-01A	0.30464
TCGA-BC-A10T-01A	0.359388
TCGA-DD-AADJ-01A	0.39022
TCGA-DD-AACE-01A	0.369165
TCGA-FV-A3R2-01A	0.434428
TCGA-DD-AAE7-01A	0.31036
TCGA-DD-AADD-01A	0.482728
TCGA-4R-AA8I-01A	0.394801
TCGA-FV-A496-01A	0.375097
TCGA-DD-A39X-01A	0.420783
TCGA-DD-AADS-01A	0.438866
TCGA-DD-AAE9-01A	0.397604
TCGA-ZS-A9CF-02A	0.433212
TCGA-G3-AAUZ-01A	0.412786
TCGA-WX-AA47-01A	0.423842
TCGA-NI-A4U2-01A	0.34791
TCGA-DD-AACI-01A	0.399266
TCGA-ZP-A9D1-01A	0.315447
TCGA-UB-A7MB-01A	0.451733
TCGA-DD-AAVP-01A	0.374294
TCGA-DD-A4NR-01A	0.403023
TCGA-RG-A7D4-01A	0.494867
TCGA-5R-AAAM-01A	0.27347
TCGA-DD-A3A4-01A	0.427228
TCGA-BC-A217-01A	0.472464
TCGA-DD-A4NQ-01A	0.425754
TCGA-UB-A7MC-01A	0.432233
TCGA-MR-A8JO-01A	0.233304
TCGA-DD-AAEG-01A	0.399662
TCGA-DD-A39W-01A	0.361751
TCGA-DD-A39Z-01A	0.435936
TCGA-BC-A10Z-01A	0.466465
TCGA-WQ-AB4B-01A	0.364401
TCGA-CC-A123-01A	0.457049
TCGA-YA-A8S7-01A	0.305094
TCGA-2Y-A9H2-01A	0.373168
TCGA-5C-A9VG-01A	0.421896
TCGA-CC-A3M9-01A	0.39195
TCGA-EP-A2KA-01A	0.406398
TCGA-DD-AADW-01A	0.340947
TCGA-DD-AAED-01A	0.420747
TCGA-LG-A9QD-01A	0.352649
TCGA-DD-AADV-01A	0.383103
TCGA-G3-A3CH-01A	0.372589
TCGA-G3-AAV1-01A	0.389032
TCGA-ZS-A9CG-01A	0.301896
TCGA-DD-AAW3-01A	0.394061
TCGA-ED-A7PY-01A	0.385131
TCGA-ZP-A9D2-01A	0.325387
TCGA-G3-A25Y-01A	0.336551
TCGA-G3-A3CI-01A	0.316849
TCGA-K7-A5RG-01A	0.400379
TCGA-EP-A3RK-01A	0.417864
TCGA-CC-A7IJ-01A	0.343349
TCGA-MI-A75H-01A	0.378784
TCGA-G3-AAV5-01A	0.456685
TCGA-ED-A7XP-01A	0.352234
TCGA-DD-A1ED-01A	0.27678
TCGA-ED-A5KG-01A	0.322491
TCGA-ED-A459-01A	0.420213
TCGA-2Y-A9GX-01A	0.256915
TCGA-DD-A73E-01A	0.350253
TCGA-QA-A7B7-01A	0.490004
TCGA-DD-AACL-01A	0.478641
TCGA-MR-A520-01A	0.360867
TCGA-DD-A1EF-01A	0.37494
TCGA-G3-A25T-01A	0.334061
TCGA-FV-A4ZP-01A	0.480009
TCGA-WX-AA44-01A	0.345778
TCGA-DD-A4NE-01A	0.38901
TCGA-CC-A7IG-01A	0.422419
TCGA-ZP-A9D0-01A	0.372313
TCGA-G3-A25X-01A	0.3681
TCGA-BC-4072-01B	0.337306
TCGA-XR-A8TC-01A	0.411732
TCGA-BC-A3KF-01A	0.402669
TCGA-O8-A75V-01A	0.361047
TCGA-DD-AADI-01A	0.351243
TCGA-BC-A8YO-01A	0.450591
TCGA-DD-A39V-01A	0.412735
TCGA-DD-A1EC-01A	0.380408
TCGA-DD-AACQ-01A	0.407148
TCGA-DD-A1EB-01A	0.373463
TCGA-KR-A7K7-01A	0.480736
TCGA-DD-AAVV-01A	0.328085
TCGA-DD-AADN-01A	0.564323
TCGA-LG-A9QC-01A	0.34927
TCGA-RC-A7S9-01A	0.438522
TCGA-BC-A112-01A	0.4015
TCGA-2Y-A9H0-01A	0.512639
TCGA-CC-A7IL-01A	0.461129
TCGA-KR-A7K2-01A	0.335199
TCGA-DD-AADU-01A	0.380491
TCGA-ED-A66Y-01A	0.35678
TCGA-CC-A8HT-01A	0.497121
TCGA-DD-AADY-01A	0.397051
TCGA-BC-A216-01A	0.417796
TCGA-RC-A7SF-01A	0.363764
TCGA-RC-A7SK-01A	0.39048
TCGA-DD-AAD8-01A	0.410428
TCGA-DD-AAEE-01A	0.400954
TCGA-DD-A119-01A	0.39306
TCGA-G3-AAV6-01A	0.402073
TCGA-DD-A73F-01A	0.429181
TCGA-DD-A4NP-01A	0.328091
TCGA-DD-AAEK-01A	0.325497
TCGA-DD-A11D-01A	0.328946
TCGA-DD-A1EG-01A	0.400451
TCGA-PD-A5DF-01A	0.330035
TCGA-DD-A3A9-01A	0.316246
TCGA-2Y-A9H4-01A	0.444588
TCGA-DD-A118-01A	0.374641
TCGA-DD-A4NL-01A	0.276102
TCGA-5C-A9VH-01A	0.301258
TCGA-3K-AAZ8-01A	0.421625
TCGA-MI-A75G-01A	0.397396
TCGA-DD-A3A6-01A	0.211989
TCGA-CC-A5UD-01A	0.359149
TCGA-DD-A3A3-01A	0.442435
TCGA-CC-A7IH-01A	0.330009
TCGA-DD-A4NH-01A	0.343797
TCGA-K7-A6G5-01A	0.356875
TCGA-DD-AACU-01A	0.358327
TCGA-BW-A5NO-01A	0.426323
TCGA-XR-A8TG-01A	0.337954
TCGA-DD-A1EJ-01A	0.421237
TCGA-CC-5259-01A	0.418499
TCGA-2Y-A9H3-01A	0.343728
TCGA-UB-AA0V-01A	0.268809
TCGA-GJ-A9DB-01A	0.329618
TCGA-DD-A4NK-01A	0.366395
TCGA-2Y-A9H6-01A	0.272553
TCGA-BD-A2L6-01A	0.422291
TCGA-G3-A5SM-01A	0.341561
TCGA-DD-AAD5-01A	0.415939
TCGA-BD-A3EP-01A	0.292603
TCGA-CC-5260-01A	0.305092
TCGA-WQ-A9G7-01A	0.433125
TCGA-FV-A2QR-01A	0.322481
TCGA-DD-AAW2-01A	0.379846
TCGA-DD-AA3A-01A	0.377335
TCGA-CC-5263-01A	0.412725
TCGA-FV-A495-01A	0.380867
TCGA-BC-A10U-01A	0.381205
TCGA-ZS-A9CE-01A	0.421236
TCGA-G3-A7M8-01A	0.337297
TCGA-5R-AA1D-01A	0.214527
TCGA-ED-A82E-01A	0.289304
TCGA-DD-A3A1-01A	0.452212
TCGA-MI-A75E-01A	0.34176
TCGA-DD-AAEA-01A	0.440954
TCGA-ZS-A9CF-01A	0.394743
TCGA-G3-A25V-01A	0.306916
TCGA-CC-A9FS-01A	0.422264
TCGA-BC-A69H-01A	0.462116
TCGA-DD-A3A7-01A	0.451231
TCGA-CC-5261-01A	0.323826
TCGA-G3-AAV0-01A	0.374233
TCGA-DD-AAE4-01A	0.441972
TCGA-CC-A7II-01A	0.520586
TCGA-DD-A3A8-01A	0.354039
TCGA-G3-A7M5-01A	0.445357
TCGA-CC-A3MC-01A	0.405649
TCGA-ED-A66X-01A	0.344244
TCGA-G3-A6UC-01A	0.398493
TCGA-DD-A3A5-01A	0.40667
TCGA-DD-AACH-01A	0.392067
TCGA-CC-5262-01A	0.355584
TCGA-DD-AADG-01A	0.370285
TCGA-DD-AAW0-01A	0.323632
TCGA-DD-AACJ-01A	0.455669
TCGA-DD-AADL-01A	0.420094
TCGA-RC-A6M6-01A	0.420896
TCGA-DD-A4NO-01A	0.34185
TCGA-CC-A5UE-01A	0.468795
TCGA-G3-A7M7-01A	0.387499
TCGA-ES-A2HT-01A	0.387176
TCGA-DD-AACX-01A	0.438483
TCGA-2Y-A9GV-01A	0.310258
TCGA-DD-AACF-01A	0.459436
TCGA-UB-A7MA-01A	0.343808
TCGA-G3-A25Z-01A	0.39426
TCGA-MI-A75C-01A	0.452562
TCGA-DD-A4NA-01A	0.300082
TCGA-ZP-A9CV-01A	0.369955
TCGA-DD-A1EK-01A	0.359058
TCGA-5C-AAPD-01A	0.420491
TCGA-KR-A7K8-01A	0.356515
TCGA-DD-AAD6-01A	0.486117
TCGA-DD-A4NB-01A	0.191298
TCGA-DD-A11C-01A	0.386527
TCGA-WJ-A86L-01A	0.384843
TCGA-ED-A8O6-01A	0.403047
TCGA-DD-AAEB-01A	0.367846
TCGA-2Y-A9GU-01A	0.375268
TCGA-DD-A73A-01A	0.387149
TCGA-RC-A6M4-01A	0.426914
TCGA-DD-AAVY-01A	0.421612
TCGA-DD-A1EL-01A	0.458986
TCGA-DD-A4NJ-01A	0.389383
TCGA-G3-A5SL-01A	0.363978
TCGA-DD-AACG-01A	0.526861
TCGA-DD-AAC8-01A	0.369215
TCGA-ED-A7XO-01A	0.377698
TCGA-DD-AACB-01A	0.416732
TCGA-G3-A7M6-01A	0.270556
TCGA-ED-A97K-01A	0.260008
TCGA-DD-A73C-01A	0.354957
TCGA-DD-AAW1-01A	0.348154
TCGA-XR-A8TF-01A	0.447786
TCGA-CC-A5UC-01A	0.426954
TCGA-DD-A39Y-01A	0.491216
TCGA-DD-A114-01A	0.361394
TCGA-NI-A8LF-01A	0.280371
TCGA-DD-AADF-01A	0.480084
TCGA-DD-AAEI-01A	0.463446
TCGA-2Y-A9H5-01A	0.302689

[truncated: 6 more sheets: Supplementary Table 11, Supplementary Table 12, Supplementary Table 13, Supplementary Table 14, Supplementary Table 15, Supplementary Table 16]
